# Supplementary material for: Candidate genes for monitoring hydrogen peroxide resistance in the salmon louse, Lepeophtheirus salmonis
Source: Parasit Vectors. 2020 Jul 10;13:344. doi: 10.1186/s13071-020-04211-1 (PMC7350588; doi:10.1186/s13071-020-04211-1)
Supplement: Supplementary file 1 — Additional file 1: Script S1. R-script to identify shared genes differentially expressed in the H2O2-resistant lice. Shared genes across all the groups (2013, P0 and F2) or between two of the groups (2013 vs P0; 2013 vs F2; and P0 vs F2), separately for up- and downregulated genes. [file 13071_2020_4211_MOESM1_ESM.txt]

# Required packages
import pandas as pd
import numpy as np
import os

# User choices
inputdir  = "myinput" #folder of input files
outputdir = "myoutput" #folder of output files
direction = "up" #choose only files with this string in filename
mcol = "Gene_name" #name of column in your datafiles to merge by
ofile_prefix = "Comparison_lead_by_" #start of output filename

# Read excel data
ifilepaths = []
for file in os.listdir(inputdir):
    if direction in file:
        ifilepaths.append(inputdir+"/"+file)
d1 = pd.read_excel(ifilepaths[0])
d2 = pd.read_excel(ifilepaths[1])
d3 = pd.read_excel(ifilepaths[2])

# Print which data d1, d2 and d3 represent
print("d1 (",str(d1.shape[0]),"genes) =\t"+ifilepaths[0])
print("d2 (",str(d2.shape[0]),"genes) =\t"+ifilepaths[1])
print("d3 (",str(d3.shape[0]),"genes) =\t"+ifilepaths[2])

# Get arrays of genes that ovelap between the datasets
overlap_d1d2 = np.intersect1d(d1[mcol], d2[mcol])
overlap_d1d3 = np.intersect1d(d1[mcol], d3[mcol])
overlap_d2d3 = np.intersect1d(d2[mcol], d3[mcol])
overlap_all = np.intersect1d(d1[mcol],overlap_d2d3)

# Print how many genes ovelap between the datasets
print("%.f genes overlap in d1 and d2."%len(overlap_d1d2))
print("%.f genes overlap in d1 and d3."%len(overlap_d1d3))
print("%.f genes overlap in d2 and d3."%len(overlap_d2d3))
print("%.f genes overlap in d1, d2 and d3.\n"%len(overlap_all))

# Merge dataframes by mcol (genes)
r1 = pd.merge(d1, d2, on=mcol,how='outer')
r1 = pd.merge(r1, d3, on=mcol,how='outer')
r1 = r1.set_index(mcol)

r2 = pd.merge(d2, d1, on=mcol,how='outer')
r2 = pd.merge(r2, d3, on=mcol,how='outer')
r2 = r2.set_index(mcol)

r3 = pd.merge(d3, d1, on=mcol,how='outer')
r3 = pd.merge(r3, d2, on=mcol,how='outer')
r3 = r3.set_index(mcol)

# Make output folder if not already exist
if not os.path.exists(outputdir):
    os.makedirs(outputdir)

# Save results as excel files
r1.to_excel(outputdir+"/"+ofile_prefix+r1.columns[0]+".xlsx")
r2.to_excel(outputdir+"/"+ofile_prefix+r2.columns[0]+".xlsx")
r3.to_excel(outputdir+"/"+ofile_prefix+r3.columns[0]+".xlsx")
print("Find results in folder: "+outputdir)

# Print results for overlapping genes if wanted:
show_overlaps = input("Want to see results for overlapping genes (y/n): ").lower()
if show_overlaps=="y" or show_overlaps=="yes":
    print("\n Overlapping genes d1 and d2:")
    print(r1.loc[overlap_d1d2])
    print("\n Overlapping genes d2 and d3:")
    print(r1.loc[overlap_d2d3])
    print("\n Overlapping genes d1 and d3:")
    print(r1.loc[overlap_d1d3])
    print("\nOverlapping genes d1, d2 and d3:")
    print(r1.loc[overlap_all])
