# Supplementary material for: Candidate genes for monitoring hydrogen peroxide resistance in the salmon louse, Lepeophtheirus salmonis
Source: Parasit Vectors. 2020 Jul 10;13:344. doi: 10.1186/s13071-020-04211-1 (PMC7350588; doi:10.1186/s13071-020-04211-1)
Supplement: Supplementary file 3 — Additional file 3: Dataset S1. Complete list of genes differentially expressed in the H2O2-resistant lice groups (Ls V-2013, Ls V-P0 and Ls F2-R) versus the corresponding sensitive groups (Ls A-2013, Ls A-P0 and Ls F2-S), separately for up- and downregulated genes. Genes identified by their ENSEMBL entries. P(adj): P-value for normalized counts (α = 0.05). Table S1. Genes upregulated in Ls V-2013 vs Ls A-2013. Table S2. Genes downregulated in Ls V-2013 vs Ls A-2013.Table S3. Genes upregulated in Ls V-P0 vs Ls A-P0. Table S4. Genes downregulated in Ls V-P0 vs Ls A-P0. Table S5. Genes upregulated in Ls F2-R vs Ls F2-S. Table S6. Genes downregulated in Ls F2-R vs Ls F2-S. [file 13071_2020_4211_MOESM3_ESM.xlsx]

## Sheet: Table S1
Table S1. Genes upregulated in Ls V-2013 vs Ls A-2013
Gene name (ENSEMBL)	log2FoldChange	P(adj)
EMLSAT00000002095	4.529	1.4195e-45
EMLSAT00000009627	2.654	3.77721e-37
EMLSAT00000007493	1.872	5.1782e-36
EMLSAT00000012617	0.816	1.94826e-35
EMLSAT00000000335	1.112	3.04164e-34
EMLSAT00000007936	1.116	1.4e-31
EMLSAT00000011683	1.451	2.34178e-30
EMLSAT00000012025	1.777	7.81739e-30
EMLSAT00000003300	1.5	8.18573e-29
EMLSAT00000004531	3.658	1.66057e-28
EMLSAT00000002811	1.098	3.34522e-28
EMLSAT00000003315	2.231	5.68933e-27
EMLSAT00000008857	2.668	1.34126e-26
EMLSAT00000006823	1.207	2.6444e-26
EMLSAT00000011857	1.49	1.86093e-25
EMLSAT00000010595	1.207	5.30819e-25
EMLSAT00000011214	1.195	1.16419e-24
EMLSAT00000011684	1.408	1.96908e-24
EMLSAT00000009215	0.69	1.44486e-23
EMLSAT00000009240	1.848	4.14223e-23
EMLSAT00000008312	1.189	7.10488e-23
EMLSAT00000012403	1.557	9.2166e-23
EMLSAT00000005383	1.745	1.24491e-22
EMLSAT00000004519	2.024	1.43278e-22
EMLSAT00000010077	1.937	2.24368e-22
EMLSAT00000000236	0.921	6.8372e-22
EMLSAT00000001546	2.004	1.00799e-21
EMLSAT00000009443	3.793	1.40263e-21
EMLSAT00000003822	1.852	1.85871e-21
EMLSAT00000005703	1.116	5.34539e-21
EMLSAT00000000523	1.429	1.31105e-20
EMLSAT00000006261	1.923	1.31986e-20
EMLSAT00000010197	0.911	1.44913e-20
EMLSAT00000002586	2.254	1.74099e-20
EMLSAT00000009228	0.866	1.98461e-20
EMLSAT00000008382	1.647	2.35936e-20
EMLSAT00000007632	1.5	2.49967e-20
EMLSAT00000005752	0.538	2.73733e-20
EMLSAT00000012417	1.304	5.03315e-20
EMLSAT00000012554	1.354	6.36453e-20
EMLSAT00000012962	0.898	1.17334e-19
EMLSAT00000010076	1.585	1.93593e-19
EMLSAT00000004898	0.627	2.30474e-19
EMLSAT00000000894	1.265	6.42407e-19
EMLSAT00000012404	1.674	7.1091e-19
EMLSAT00000011243	0.757	1.25023e-18
EMLSAT00000007542	1.418	1.54214e-18
EMLSAT00000004468	2.959	2.9588e-18
EMLSAT00000012200	2.117	3.59111e-18
EMLSAT00000007309	3.673	4.05775e-18
EMLSAT00000011737	0.978	9.56619e-18
EMLSAT00000009293	1.445	1.51972e-17
EMLSAT00000006696	1.762	1.80114e-17
EMLSAT00000007084	1.272	2.32706e-17
EMLSAT00000008561	1.982	3.68328e-17
EMLSAT00000005595	0.56	5.95986e-17
EMLSAT00000001449	1.533	9.30739e-17
EMLSAT00000002841	2.033	9.6837e-17
EMLSAT00000007227	0.945	1.16275e-16
EMLSAT00000003311	1.073	1.40166e-16
EMLSAT00000013065	1.356	1.87589e-16
EMLSAT00000000193	0.695	2.07097e-16
EMLSAT00000000220	1.814	4.2511e-16
EMLSAT00000009243	0.976	4.99321e-16
EMLSAT00000010412	1.467	7.50428e-16
EMLSAT00000007441	1.68	1.79395e-15
EMLSAT00000005231	2.641	5.05737e-15
EMLSAT00000002446	1.73	5.76311e-15
EMLSAT00000008103	1.323	7.8479e-15
EMLSAT00000008826	2.141	9.39754e-15
EMLSAT00000011401	0.565	1.06182e-14
EMLSAT00000002821	0.961	1.06737e-14
EMLSAT00000003581	0.846	1.86308e-14
EMLSAT00000006229	0.997	2.35815e-14
EMLSAT00000002038	1.058	2.68024e-14
EMLSAT00000007068	1.37	4.77865e-14
EMLSAT00000005141	1.513	6.55453e-14
EMLSAT00000008344	0.805	7.15551e-14
EMLSAT00000002296	1.818	7.42684e-14
EMLSAT00000011237	2.771	1.12327e-13
EMLSAT00000007443	1.6	2.34598e-13
EMLSAT00000009155	0.858	4.53662e-13
EMLSAT00000009579	0.579	4.87257e-13
EMLSAT00000000933	0.549	6.15029e-13
EMLSAT00000001612	1.706	6.21458e-13
EMLSAT00000007707	0.679	6.67568e-13
EMLSAT00000008114	1.966	7.59878e-13
EMLSAT00000010887	1.221	8.6859e-13
EMLSAT00000001559	0.507	8.95327e-13
EMLSAT00000010232	0.913	9.59879e-13
EMLSAT00000011004	1.328	1.00923e-12
EMLSAT00000011578	0.831	1.25045e-12
EMLSAT00000009996	6.346	1.27174e-12
EMLSAT00000004650	1.105	1.33838e-12
EMLSAT00000003655	0.765	1.38603e-12
EMLSAT00000012194	0.69	1.45128e-12
EMLSAT00000006350	0.673	1.58592e-12
EMLSAT00000002610	2.196	1.59861e-12
EMLSAT00000008562	1.957	1.68655e-12
EMLSAT00000000612	2.504	1.89807e-12
EMLSAT00000007307	3.358	2.11168e-12
EMLSAT00000000662	0.853	2.1166e-12
EMLSAT00000007026	1.346	2.241e-12
EMLSAT00000002932	1.014	2.44941e-12
EMLSAT00000012830	0.571	2.70305e-12
EMLSAT00000009875	1.134	3.28249e-12
EMLSAT00000006119	1.513	4.12063e-12
EMLSAT00000001214	1.928	4.43289e-12
EMLSAT00000012364	0.537	4.73112e-12
EMLSAT00000004737	1.673	5.35566e-12
EMLSAT00000001253	1.269	5.5892e-12
EMLSAT00000012986	3.289	5.64229e-12
EMLSAT00000009233	0.657	5.6583e-12
EMLSAT00000012921	3.519	6.366e-12
EMLSAT00000008672	0.542	8.11976e-12
EMLSAT00000009785	1.261	9.45919e-12
EMLSAT00000001022	1.171	9.80195e-12
EMLSAT00000011375	0.884	1.01779e-11
EMLSAT00000003564	1.099	1.02813e-11
EMLSAT00000001980	0.714	1.20808e-11
EMLSAT00000005183	0.646	1.22731e-11
EMLSAT00000011931	0.864	1.25786e-11
EMLSAT00000009176	1.879	1.39432e-11
EMLSAT00000008159	0.84	1.46854e-11
EMLSAT00000008965	0.557	1.56233e-11
EMLSAT00000000177	0.725	1.59475e-11
EMLSAT00000007571	1.256	1.7004e-11
EMLSAT00000001676	0.683	1.80075e-11
EMLSAT00000011358	0.964	2.24095e-11
EMLSAT00000006608	1.799	2.58982e-11
EMLSAT00000003298	2.406	2.8052e-11
EMLSAT00000002810	1.123	3.11414e-11
EMLSAT00000012610	0.659	3.11515e-11
EMLSAT00000001935	0.809	3.43613e-11
EMLSAT00000002998	0.666	4.15147e-11
EMLSAT00000004213	0.662	4.45174e-11
EMLSAT00000002933	1.37	4.8477e-11
EMLSAT00000001972	1.582	5.03017e-11
EMLSAT00000000336	0.666	6.87516e-11
EMLSAT00000003043	0.707	7.88943e-11
EMLSAT00000006477	0.669	9.85274e-11
EMLSAT00000007242	0.519	1.15471e-10
EMLSAT00000009657	0.433	1.23316e-10
EMLSAT00000008811	2.06	1.27055e-10
EMLSAT00000004684	0.738	1.35412e-10
EMLSAT00000008510	1.014	1.65392e-10
EMLSAT00000007315	2.066	1.74776e-10
EMLSAT00000008923	0.738	1.74776e-10
EMLSAT00000008785	0.713	1.85782e-10
EMLSAT00000006160	0.66	1.86721e-10
EMLSAT00000011893	0.819	2.33554e-10
EMLSAT00000006110	0.82	2.79888e-10
EMLSAT00000011855	2.782	3.68851e-10
EMLSAT00000011930	1.583	3.78281e-10
EMLSAT00000001616	0.904	3.7833e-10
EMLSAT00000011053	0.968	3.8353e-10
EMLSAT00000000740	0.731	3.90467e-10
EMLSAT00000006866	2.435	3.92211e-10
EMLSAT00000012315	0.714	4.14588e-10
EMLSAT00000008755	0.726	4.20086e-10
EMLSAT00000000439	0.869	4.55272e-10
EMLSAT00000006642	1.379	4.78696e-10
EMLSAT00000008345	0.427	4.82037e-10
EMLSAT00000000963	3.934	5.31464e-10
EMLSAT00000001580	0.565	5.76978e-10
EMLSAT00000008156	4.932	7.16125e-10
EMLSAT00000006953	1.405	8.25179e-10
EMLSAT00000007530	0.66	9.02682e-10
EMLSAT00000008338	0.494	1.18732e-09
EMLSAT00000001835	0.944	1.19328e-09
EMLSAT00000006984	1.369	1.23719e-09
EMLSAT00000011734	1.121	1.39419e-09
EMLSAT00000009069	1.081	1.40724e-09
EMLSAT00000008754	0.629	1.5835e-09
EMLSAT00000008512	0.771	1.83645e-09
EMLSAT00000003075	0.631	2.06047e-09
EMLSAT00000012187	0.755	2.10283e-09
EMLSAT00000010844	0.791	2.24294e-09
EMLSAT00000011144	1.019	2.28582e-09
EMLSAT00000002076	0.835	2.44058e-09
EMLSAT00000000602	0.701	2.5324e-09
EMLSAT00000004276	0.83	3.30301e-09
EMLSAT00000003208	1.161	3.34197e-09
EMLSAT00000012589	0.676	3.5507e-09
EMLSAT00000007604	1.365	3.75601e-09
EMLSAT00000009405	1.392	3.7696e-09
EMLSAT00000008390	0.914	4e-09
EMLSAT00000001950	0.671	4.06349e-09
EMLSAT00000002178	0.955	4.06566e-09
EMLSAT00000006508	1.16	4.06733e-09
EMLSAT00000003658	1.099	4.35414e-09
EMLSAT00000006695	1.006	5.312e-09
EMLSAT00000008110	1.791	5.40164e-09
EMLSAT00000003122	0.8	5.54697e-09
EMLSAT00000005000	0.76	6.28353e-09
EMLSAT00000009362	0.774	6.57498e-09
EMLSAT00000001425	0.743	7.45866e-09
EMLSAT00000007931	0.373	7.70769e-09
EMLSAT00000011276	0.551	8.2032e-09
EMLSAT00000005175	1.431	8.91737e-09
EMLSAT00000009724	0.545	9.26093e-09
EMLSAT00000002755	1.113	1.02299e-08
EMLSAT00000000323	1.814	1.04136e-08
EMLSAT00000006726	0.718	1.04392e-08
EMLSAT00000007858	0.53	1.0654e-08
EMLSAT00000011093	0.913	1.14063e-08
EMLSAT00000009119	0.822	1.19494e-08
EMLSAT00000001757	0.866	1.23003e-08
EMLSAT00000010813	1.515	1.31291e-08
EMLSAT00000007463	1.667	1.33212e-08
EMLSAT00000009848	0.963	1.62678e-08
EMLSAT00000006855	0.831	1.63535e-08
EMLSAT00000011626	0.694	1.7193e-08
EMLSAT00000005147	1.067	1.77605e-08
EMLSAT00000004979	0.641	1.85784e-08
EMLSAT00000010102	3.442	1.9e-08
EMLSAT00000001863	0.762	2.01729e-08
EMLSAT00000001477	0.631	2.02776e-08
EMLSAT00000004251	0.814	2.10978e-08
EMLSAT00000002846	0.932	2.15147e-08
EMLSAT00000003760	0.717	2.32059e-08
EMLSAT00000007039	0.474	2.36224e-08
EMLSAT00000006796	0.82	2.48952e-08
EMLSAT00000000504	1.421	2.71098e-08
EMLSAT00000011404	1.696	2.7756e-08
EMLSAT00000004642	2.224	3.01855e-08
EMLSAT00000003465	0.682	3.08355e-08
EMLSAT00000007264	1.431	3.49026e-08
EMLSAT00000001557	1.06	3.97452e-08
EMLSAT00000004450	0.445	4.73345e-08
EMLSAT00000002700	0.614	5.03615e-08
EMLSAT00000002002	0.576	5.07106e-08
EMLSAT00000012551	0.823	5.77954e-08
EMLSAT00000012073	0.629	5.80582e-08
EMLSAT00000011608	0.465	6.32452e-08
EMLSAT00000007212	0.782	6.62505e-08
EMLSAT00000008113	1.072	6.85312e-08
EMLSAT00000010402	0.384	7.4e-08
EMLSAT00000010379	0.7	7.55051e-08
EMLSAT00000007958	0.703	7.60677e-08
EMLSAT00000005506	0.673	7.64854e-08
EMLSAT00000001053	0.491	8.21516e-08
EMLSAT00000007537	0.454	8.76213e-08
EMLSAT00000004769	4.011	8.89134e-08
EMLSAT00000006774	0.675	9.2186e-08
EMLSAT00000011656	1.325	9.44313e-08
EMLSAT00000008502	0.883	1.06479e-07
EMLSAT00000003682	0.587	1.07155e-07
EMLSAT00000011561	0.848	1.1158e-07
EMLSAT00000009104	1.135	1.16182e-07
EMLSAT00000007699	0.302	1.20408e-07
EMLSAT00000002159	0.605	1.23673e-07
EMLSAT00000003531	0.943	1.25635e-07
EMLSAT00000003692	0.854	1.26622e-07
EMLSAT00000005226	1.556	1.27638e-07
EMLSAT00000011030	1.628	1.37248e-07
EMLSAT00000000628	2.305	1.51182e-07
EMLSAT00000004421	0.809	1.74e-07
EMLSAT00000001849	0.357	1.85641e-07
EMLSAT00000004349	0.844	2.07867e-07
EMLSAT00000001209	0.941	2.12837e-07
EMLSAT00000006606	0.5	2.27192e-07
EMLSAT00000005437	1.41	2.32943e-07
EMLSAT00000011844	0.867	2.35765e-07
EMLSAT00000003398	0.617	2.37e-07
EMLSAT00000012547	0.943	2.51252e-07
EMLSAT00000007561	1.353	2.61e-07
EMLSAT00000011789	0.569	2.73342e-07
EMLSAT00000011771	0.926	2.82529e-07
EMLSAT00000010207	1.263	2.91132e-07
EMLSAT00000003050	0.964	2.96283e-07
EMLSAT00000008042	0.507	2.96283e-07
EMLSAT00000004756	0.479	3.65708e-07
EMLSAT00000006659	1.045	3.69208e-07
EMLSAT00000009882	0.804	3.69208e-07
EMLSAT00000008891	0.401	3.70803e-07
EMLSAT00000006199	0.511	3.85232e-07
EMLSAT00000003325	0.7	3.97807e-07
EMLSAT00000007504	0.488	4.0509e-07
EMLSAT00000012188	0.86	4.10518e-07
EMLSAT00000002004	0.795	4.14e-07
EMLSAT00000005830	1.581	4.17287e-07
EMLSAT00000006873	0.643	4.37083e-07
EMLSAT00000002927	0.879	4.85392e-07
EMLSAT00000000076	0.753	5.19841e-07
EMLSAT00000011448	0.95	5.90115e-07
EMLSAT00000011655	0.518	6.0738e-07
EMLSAT00000012860	3.406	6.18545e-07
EMLSAT00000012951	0.914	6.20613e-07
EMLSAT00000012248	1.124	6.20767e-07
EMLSAT00000000519	1.102	6.54507e-07
EMLSAT00000011787	2.356	6.57661e-07
EMLSAT00000003339	0.979	6.70667e-07
EMLSAT00000007740	0.6	7.02668e-07
EMLSAT00000006530	2.109	7.22226e-07
EMLSAT00000009355	0.529	7.26402e-07
EMLSAT00000013032	1.001	7.48605e-07
EMLSAT00000002371	1.833	7.81062e-07
EMLSAT00000011788	1.051	7.89906e-07
EMLSAT00000011949	0.893	8.32245e-07
EMLSAT00000007896	0.992	8.92391e-07
EMLSAT00000012804	0.589	9.59601e-07
EMLSAT00000004411	0.489	9.73775e-07
EMLSAT00000009068	0.321	9.76e-07
EMLSAT00000001399	0.419	1.00268e-06
EMLSAT00000006776	1.385	1.01385e-06
EMLSAT00000004297	0.594	1.029e-06
EMLSAT00000001256	0.989	1.0867e-06
EMLSAT00000000050	0.435	1.11887e-06
EMLSAT00000006284	0.796	1.123e-06
EMLSAT00000012195	0.518	1.18089e-06
EMLSAT00000007093	0.431	1.19643e-06
EMLSAT00000001903	1.968	1.207e-06
EMLSAT00000000337	1.281	1.25157e-06
EMLSAT00000008196	0.54	1.28033e-06
EMLSAT00000005489	0.417	1.28889e-06
EMLSAT00000002328	0.936	1.31055e-06
EMLSAT00000013056	0.537	1.37139e-06
EMLSAT00000001574	0.309	1.40347e-06
EMLSAT00000004645	0.565	1.41154e-06
EMLSAT00000000771	0.931	1.47833e-06
EMLSAT00000007779	0.304	1.52715e-06
EMLSAT00000002628	1.546	1.62311e-06
EMLSAT00000008766	0.636	1.70794e-06
EMLSAT00000000683	0.973	1.7336e-06
EMLSAT00000004212	0.774	1.96076e-06
EMLSAT00000010211	1.197	2.01025e-06
EMLSAT00000012954	0.532	2.41877e-06
EMLSAT00000011443	0.607	2.44088e-06
EMLSAT00000004123	3.748	2.46908e-06
EMLSAT00000003886	0.817	2.55753e-06
EMLSAT00000006301	0.7	2.55753e-06
EMLSAT00000006465	1.184	2.58184e-06
EMLSAT00000000985	0.383	2.71184e-06
EMLSAT00000006928	1.307	2.93788e-06
EMLSAT00000008438	0.91	2.95882e-06
EMLSAT00000012826	1.476	2.99948e-06
EMLSAT00000003299	0.702	3.33524e-06
EMLSAT00000012037	1.535	3.36606e-06
EMLSAT00000000185	0.361	3.39705e-06
EMLSAT00000008289	0.502	3.69866e-06
EMLSAT00000001400	0.553	3.70061e-06
EMLSAT00000004043	0.62	3.70061e-06
EMLSAT00000010049	0.805	3.73089e-06
EMLSAT00000008463	0.976	3.97746e-06
EMLSAT00000008177	1.134	4.01e-06
EMLSAT00000010656	0.762	4.10025e-06
EMLSAT00000005503	0.722	4.11125e-06
EMLSAT00000002153	0.758	4.12742e-06
EMLSAT00000008371	0.699	4.29485e-06
EMLSAT00000008810	2.207	4.34315e-06
EMLSAT00000006080	0.332	4.54548e-06
EMLSAT00000002786	0.679	4.92393e-06
EMLSAT00000009851	0.826	5.05045e-06
EMLSAT00000009668	1.029	5.074e-06
EMLSAT00000002432	0.604	5.16567e-06
EMLSAT00000012881	1.346	5.27511e-06
EMLSAT00000003708	0.498	5.52636e-06
EMLSAT00000000529	1.737	5.65689e-06
EMLSAT00000006210	1.17	5.708e-06
EMLSAT00000000624	1.109	5.84384e-06
EMLSAT00000012028	1.206	6.14853e-06
EMLSAT00000007985	0.458	6.16467e-06
EMLSAT00000009840	2.636	6.20216e-06
EMLSAT00000000793	0.883	6.25993e-06
EMLSAT00000012674	0.336	6.40745e-06
EMLSAT00000010636	0.605	6.51516e-06
EMLSAT00000005475	0.449	6.71342e-06
EMLSAT00000000234	0.416	6.80879e-06
EMLSAT00000009623	0.596	6.89279e-06
EMLSAT00000004816	0.364	7.10876e-06
EMLSAT00000005594	1.021	7.27075e-06
EMLSAT00000012524	0.471	7.50447e-06
EMLSAT00000002738	1.775	8.21786e-06
EMLSAT00000001270	0.704	8.4578e-06
EMLSAT00000002409	0.571	8.73007e-06
EMLSAT00000007494	0.546	8.98463e-06
EMLSAT00000000474	0.815	9.107e-06
EMLSAT00000005600	0.948	9.13906e-06
EMLSAT00000001180	1.613	9.32425e-06
EMLSAT00000004521	0.434	1.02861e-05
EMLSAT00000001638	0.606	1.03006e-05
EMLSAT00000009197	1.543	1.04102e-05
EMLSAT00000005054	0.621	1.04243e-05
EMLSAT00000006215	0.666	1.07327e-05
EMLSAT00000010293	0.414	1.07711e-05
EMLSAT00000008559	0.44	1.08158e-05
EMLSAT00000005009	0.466	1.10249e-05
EMLSAT00000013018	0.417	1.10249e-05
EMLSAT00000012817	0.373	1.13004e-05
EMLSAT00000005133	0.72	1.1383e-05
EMLSAT00000001401	0.935	1.15669e-05
EMLSAT00000005179	0.792	1.17268e-05
EMLSAT00000010421	0.684	1.17268e-05
EMLSAT00000009398	0.771	1.17686e-05
EMLSAT00000012166	0.536	1.18487e-05
EMLSAT00000012096	0.266	1.19198e-05
EMLSAT00000008235	4.235	1.2345e-05
EMLSAT00000006503	0.543	1.25038e-05
EMLSAT00000001539	6.905	1.26429e-05
EMLSAT00000005544	0.435	1.28546e-05
EMLSAT00000003807	0.865	1.29639e-05
EMLSAT00000008844	0.426	1.30398e-05
EMLSAT00000006839	0.507	1.34939e-05
EMLSAT00000013022	2.735	1.35241e-05
EMLSAT00000005225	0.974	1.35363e-05
EMLSAT00000001540	0.434	1.38252e-05
EMLSAT00000007372	1.187	1.46514e-05
EMLSAT00000009541	0.657	1.52142e-05
EMLSAT00000000146	0.495	1.52865e-05
EMLSAT00000011588	0.799	1.52865e-05
EMLSAT00000007414	0.553	1.55334e-05
EMLSAT00000007927	0.473	1.74483e-05
EMLSAT00000007664	0.924	1.7746e-05
EMLSAT00000009525	1.823	1.91278e-05
EMLSAT00000009095	0.702	1.92751e-05
EMLSAT00000012164	0.587	2.01466e-05
EMLSAT00000000812	0.372	2.01599e-05
EMLSAT00000004079	0.742	2.03637e-05
EMLSAT00000008744	0.749	2.04909e-05
EMLSAT00000005486	0.731	2.07678e-05
EMLSAT00000005932	2.167	2.10563e-05
EMLSAT00000000869	1.027	2.14942e-05
EMLSAT00000008714	0.73	2.2138e-05
EMLSAT00000010525	0.72	2.22368e-05
EMLSAT00000008748	0.55	2.26554e-05
EMLSAT00000012428	1.174	2.27524e-05
EMLSAT00000002135	0.892	2.2859e-05
EMLSAT00000012726	0.272	2.34368e-05
EMLSAT00000002575	1.039	2.40036e-05
EMLSAT00000002335	0.481	2.40345e-05
EMLSAT00000008750	0.304	2.50413e-05
EMLSAT00000004231	0.277	2.57887e-05
EMLSAT00000004978	1.11	2.60121e-05
EMLSAT00000001613	0.656	2.60812e-05
EMLSAT00000005273	1.414	2.60897e-05
EMLSAT00000006820	1.252	2.71483e-05
EMLSAT00000010914	0.935	2.82662e-05
EMLSAT00000005320	2.119	2.86223e-05
EMLSAT00000001834	1.937	2.91322e-05
EMLSAT00000005190	0.754	2.94858e-05
EMLSAT00000007192	0.803	3.02058e-05
EMLSAT00000001465	0.492	3.05052e-05
EMLSAT00000012077	0.569	3.11477e-05
EMLSAT00000002150	1.675	3.12583e-05
EMLSAT00000003426	0.71	3.19471e-05
EMLSAT00000011614	0.595	3.22118e-05
EMLSAT00000004629	0.613	3.26739e-05
EMLSAT00000010208	0.512	3.2853e-05
EMLSAT00000010935	0.884	3.29774e-05
EMLSAT00000003463	0.376	3.2986e-05
EMLSAT00000007751	0.392	3.34536e-05
EMLSAT00000008527	3.215	3.38324e-05
EMLSAT00000009915	2.656	3.41704e-05
EMLSAT00000012845	0.429	3.47411e-05
EMLSAT00000003789	0.496	3.6238e-05
EMLSAT00000002121	0.45	3.73675e-05
EMLSAT00000007361	1.613	3.7597e-05
EMLSAT00000001461	2.562	3.88901e-05
EMLSAT00000003621	0.44	3.91469e-05
EMLSAT00000000358	0.804	3.91511e-05
EMLSAT00000012623	0.801	3.97583e-05
EMLSAT00000003108	0.578	4.01799e-05
EMLSAT00000001929	0.905	4.1187e-05
EMLSAT00000003681	0.522	4.31245e-05
EMLSAT00000009318	0.544	4.32314e-05
EMLSAT00000012613	0.927	4.32314e-05
EMLSAT00000004143	0.547	4.40339e-05
EMLSAT00000006158	0.763	4.50626e-05
EMLSAT00000004214	0.421	4.51256e-05
EMLSAT00000007788	0.47	4.53572e-05
EMLSAT00000012210	0.619	4.85701e-05
EMLSAT00000010177	0.272	4.94845e-05
EMLSAT00000009932	0.707	5.01751e-05
EMLSAT00000001603	0.41	5.04707e-05
EMLSAT00000009142	0.791	5.12252e-05
EMLSAT00000012906	1.22	5.12252e-05
EMLSAT00000010320	0.309	5.22094e-05
EMLSAT00000009146	3.117	5.24526e-05
EMLSAT00000002255	0.323	5.28541e-05
EMLSAT00000001881	0.479	5.34285e-05
EMLSAT00000008246	0.741	5.3707e-05
EMLSAT00000000636	0.39	5.51737e-05
EMLSAT00000003650	0.422	5.52019e-05
EMLSAT00000009272	0.581	5.68273e-05
EMLSAT00000002934	1.775	5.73128e-05
EMLSAT00000010441	0.515	5.815e-05
EMLSAT00000006716	1.1	6.0137e-05
EMLSAT00000001824	0.429	6.113e-05
EMLSAT00000010517	0.489	6.32671e-05
EMLSAT00000000116	0.478	6.77195e-05
EMLSAT00000010599	0.624	6.85792e-05
EMLSAT00000012110	0.551	6.91641e-05
EMLSAT00000006864	1.083	7.22162e-05
EMLSAT00000000845	0.779	7.28209e-05
EMLSAT00000010328	0.299	7.35109e-05
EMLSAT00000010651	1.218	7.41675e-05
EMLSAT00000011591	0.369	7.6996e-05
EMLSAT00000009960	0.364	7.75736e-05
EMLSAT00000004288	0.429	8.02292e-05
EMLSAT00000011156	1.033	8.32306e-05
EMLSAT00000001194	0.324	8.36282e-05
EMLSAT00000004443	0.669	8.36282e-05
EMLSAT00000003470	0.904	8.36801e-05
EMLSAT00000011632	1.196	8.41987e-05
EMLSAT00000001315	1.356	8.65184e-05
EMLSAT00000012053	0.921	8.76778e-05
EMLSAT00000002487	0.48	8.88682e-05
EMLSAT00000012442	0.632	9.08263e-05
EMLSAT00000009284	0.52	9.36654e-05
EMLSAT00000002576	0.798	9.66385e-05
EMLSAT00000002578	0.871	9.71001e-05
EMLSAT00000010556	0.429	9.76426e-05
EMLSAT00000007354	0.586	0.000100701
EMLSAT00000011459	0.992	0.000101084
EMLSAT00000005414	0.404	0.000101335
EMLSAT00000003234	0.601	0.000103398
EMLSAT00000005972	0.455	0.000103485
EMLSAT00000007128	0.65	0.00010523
EMLSAT00000009878	1.053	0.000105482
EMLSAT00000010683	0.99	0.000105571
EMLSAT00000008347	1.688	0.000107488
EMLSAT00000011556	0.475	0.000107739
EMLSAT00000010169	0.816	0.000111236
EMLSAT00000008570	0.511	0.000112155
EMLSAT00000000478	1.036	0.000113558
EMLSAT00000001538	4.209	0.000117133
EMLSAT00000011342	0.365	0.000118636
EMLSAT00000007644	0.934	0.000119667
EMLSAT00000008169	0.274	0.000121525
EMLSAT00000007218	0.527	0.000122023
EMLSAT00000009254	0.748	0.000122623
EMLSAT00000003504	0.497	0.000124609
EMLSAT00000011357	0.386	0.000124842
EMLSAT00000004890	0.444	0.000127556
EMLSAT00000006518	0.341	0.000127722
EMLSAT00000006191	0.811	0.000135016
EMLSAT00000000286	0.47	0.000136752
EMLSAT00000002513	0.448	0.000136812
EMLSAT00000000706	1.882	0.00013719
EMLSAT00000008815	0.652	0.000137954
EMLSAT00000001699	0.39	0.000149607
EMLSAT00000007219	0.631	0.000150382
EMLSAT00000000957	0.483	0.00015367
EMLSAT00000000813	0.509	0.000153806
EMLSAT00000008294	0.51	0.00015431
EMLSAT00000006905	0.338	0.000160114
EMLSAT00000009721	0.369	0.000161542
EMLSAT00000012267	0.39	0.000162967
EMLSAT00000008639	0.825	0.000164899
EMLSAT00000004963	0.526	0.000168578
EMLSAT00000002623	1.134	0.000169823
EMLSAT00000009802	0.592	0.000170836
EMLSAT00000001591	0.457	0.000171313
EMLSAT00000009473	1.054	0.000171313
EMLSAT00000012754	0.381	0.000171313
EMLSAT00000006587	0.269	0.000172454
EMLSAT00000008538	1.114	0.000174079
EMLSAT00000001365	0.443	0.000178961
EMLSAT00000012774	0.71	0.00017917
EMLSAT00000005583	0.433	0.000179716
EMLSAT00000004545	0.592	0.000186021
EMLSAT00000011872	0.254	0.00019236
EMLSAT00000002100	0.528	0.000194381
EMLSAT00000005720	0.855	0.000198602
EMLSAT00000012090	1.182	0.000200937
EMLSAT00000007193	0.759	0.000202618
EMLSAT00000002585	2.158	0.000211251
EMLSAT00000001127	0.854	0.000215039
EMLSAT00000009629	0.779	0.000219981
EMLSAT00000009653	1.302	0.00022144
EMLSAT00000001705	0.924	0.000222874
EMLSAT00000006369	1.443	0.000234015
EMLSAT00000011417	1.168	0.000234015
EMLSAT00000011100	0.681	0.000242958
EMLSAT00000009646	0.445	0.000243218
EMLSAT00000001682	1.527	0.000243409
EMLSAT00000004770	0.82	0.000245158
EMLSAT00000008392	1.209	0.000247184
EMLSAT00000005172	0.621	0.000253653
EMLSAT00000003461	4.943	0.000255664
EMLSAT00000001912	0.454	0.000257725
EMLSAT00000001706	1.389	0.00025899
EMLSAT00000009614	0.364	0.000263122
EMLSAT00000005946	0.274	0.000264707
EMLSAT00000001142	0.626	0.000266823
EMLSAT00000003193	0.865	0.000267953
EMLSAT00000010512	3.445	0.000268859
EMLSAT00000003026	3.445	0.000269317
EMLSAT00000002236	0.616	0.000269623
EMLSAT00000009138	0.428	0.000275268
EMLSAT00000004380	3.379	0.000275377
EMLSAT00000013057	0.954	0.00027733
EMLSAT00000007609	0.328	0.000277457
EMLSAT00000003601	0.366	0.000279707
EMLSAT00000008740	0.415	0.000288247
EMLSAT00000004697	1.067	0.000288288
EMLSAT00000012944	0.42	0.000290085
EMLSAT00000002629	0.41	0.00029451
EMLSAT00000005129	0.24	0.000299298
EMLSAT00000007481	0.707	0.000302568
EMLSAT00000010523	0.401	0.000302568
EMLSAT00000001350	2.073	0.000315761
EMLSAT00000004025	0.695	0.000322104
EMLSAT00000008257	0.918	0.000323871
EMLSAT00000012631	0.795	0.000330079
EMLSAT00000000811	0.47	0.000331503
EMLSAT00000003905	5.306	0.000343326
EMLSAT00000003883	0.747	0.000343635
EMLSAT00000006965	4.705	0.000344127
EMLSAT00000003667	0.724	0.000344341
EMLSAT00000010424	1.205	0.000345348
EMLSAT00000011059	0.655	0.000345919
EMLSAT00000010985	0.396	0.000354197
EMLSAT00000002284	0.556	0.000364587
EMLSAT00000002926	0.814	0.00036465
EMLSAT00000009466	0.684	0.000365214
EMLSAT00000010105	0.548	0.000365634
EMLSAT00000004767	0.597	0.000368733
EMLSAT00000007385	0.463	0.000371234
EMLSAT00000012231	0.363	0.000372275
EMLSAT00000009813	0.287	0.000378026
EMLSAT00000003929	0.619	0.000381721
EMLSAT00000009133	1.157	0.000395046
EMLSAT00000003161	0.729	0.000395104
EMLSAT00000004748	0.429	0.000400832
EMLSAT00000004624	0.447	0.000401639
EMLSAT00000007768	0.871	0.00041475
EMLSAT00000000417	1.037	0.00041572
EMLSAT00000010548	0.967	0.000419374
EMLSAT00000011054	0.734	0.00042111
EMLSAT00000012323	0.896	0.00042111
EMLSAT00000012605	0.353	0.000422888
EMLSAT00000007877	0.688	0.000426305
EMLSAT00000009102	0.804	0.000431376
EMLSAT00000002043	1.492	0.000433332
EMLSAT00000003030	0.98	0.000443334
EMLSAT00000009168	3.557	0.000446347
EMLSAT00000011894	0.633	0.000450294
EMLSAT00000002225	0.468	0.000451542
EMLSAT00000007393	0.821	0.000451785
EMLSAT00000012492	0.469	0.000453188
EMLSAT00000000165	1.149	0.000456831
EMLSAT00000004636	0.59	0.000472801
EMLSAT00000006176	2.446	0.00047476
EMLSAT00000010872	1.739	0.000477133
EMLSAT00000001222	0.307	0.000482805
EMLSAT00000011940	0.341	0.000482805
EMLSAT00000007621	0.375	0.000489142
EMLSAT00000000409	0.365	0.000496268
EMLSAT00000010405	2.22	0.00051654
EMLSAT00000011308	1.336	0.000519706
EMLSAT00000000143	0.85	0.000519881
EMLSAT00000011522	1.069	0.00052518
EMLSAT00000005102	0.755	0.00053461
EMLSAT00000006535	1.189	0.000534806
EMLSAT00000002242	0.534	0.000537485
EMLSAT00000001282	1.036	0.000540303
EMLSAT00000003647	0.783	0.00054201
EMLSAT00000001370	0.4	0.000542384
EMLSAT00000012651	0.991	0.000545257
EMLSAT00000007246	1.065	0.000545969
EMLSAT00000002154	0.341	0.000548202
EMLSAT00000008807	0.522	0.000550546
EMLSAT00000001704	0.646	0.000564123
EMLSAT00000003798	0.581	0.000564244
EMLSAT00000008977	0.487	0.000564244
EMLSAT00000007636	0.727	0.000565526
EMLSAT00000011282	0.52	0.000575573
EMLSAT00000006921	0.956	0.000582394
EMLSAT00000005504	0.596	0.000589306
EMLSAT00000011856	0.382	0.000607103
EMLSAT00000012732	1.548	0.000609156
EMLSAT00000010779	0.396	0.000618895
EMLSAT00000004192	0.384	0.000624976
EMLSAT00000007062	0.838	0.000626819
EMLSAT00000009275	0.638	0.000628818
EMLSAT00000000953	0.346	0.000630098
EMLSAT00000004900	0.442	0.000631851
EMLSAT00000007787	0.388	0.000634858
EMLSAT00000008654	0.382	0.000634858
EMLSAT00000001476	0.4	0.000648378
EMLSAT00000001659	0.469	0.000650289
EMLSAT00000006792	0.814	0.000652163
EMLSAT00000009984	0.472	0.000666094
EMLSAT00000007981	3.642	0.000675538
EMLSAT00000008440	0.657	0.00069801
EMLSAT00000004813	0.521	0.000702898
EMLSAT00000010182	0.427	0.000706197
EMLSAT00000003359	0.537	0.000724323
EMLSAT00000008487	0.873	0.000730481
EMLSAT00000001255	1.324	0.000736607
EMLSAT00000006066	0.441	0.000739586
EMLSAT00000004259	0.442	0.000743978
EMLSAT00000008801	3.845	0.000744735
EMLSAT00000002433	0.643	0.000759498
EMLSAT00000002198	0.501	0.000764954
EMLSAT00000012139	0.417	0.000775286
EMLSAT00000008823	0.659	0.000789804
EMLSAT00000008481	0.461	0.00079984
EMLSAT00000003377	0.282	0.000801118
EMLSAT00000005128	4.825	0.000816536
EMLSAT00000002160	0.558	0.000826292
EMLSAT00000001808	0.559	0.000849389
EMLSAT00000011485	0.467	0.000850937
EMLSAT00000011609	0.369	0.000868366
EMLSAT00000000197	0.327	0.000882138
EMLSAT00000008954	0.816	0.000892383
EMLSAT00000002641	0.588	0.000910604
EMLSAT00000000135	0.303	0.00091131
EMLSAT00000007051	1.037	0.00091318
EMLSAT00000012309	0.434	0.000924124
EMLSAT00000001108	0.436	0.000925016
EMLSAT00000005269	1.136	0.000939983
EMLSAT00000004029	0.462	0.000952237
EMLSAT00000012614	1.4	0.000958632
EMLSAT00000003424	0.829	0.000967013
EMLSAT00000007516	0.898	0.000976651
EMLSAT00000007854	0.256	0.000978382
EMLSAT00000007565	1.344	0.000983445
EMLSAT00000000309	0.806	0.000985997
EMLSAT00000011321	0.83	0.00101762
EMLSAT00000011786	1.941	0.00102036
EMLSAT00000003501	0.876	0.00103155
EMLSAT00000009334	1.019	0.00103155
EMLSAT00000000159	0.485	0.00103237
EMLSAT00000003932	0.556	0.00104057
EMLSAT00000003370	0.402	0.00105275
EMLSAT00000001107	0.421	0.00105579
EMLSAT00000009010	0.93	0.00107309
EMLSAT00000004249	2.875	0.00107583
EMLSAT00000011595	0.355	0.00107986
EMLSAT00000012896	0.358	0.00108301
EMLSAT00000002350	1.058	0.00110052
EMLSAT00000001566	1.829	0.00110522
EMLSAT00000010720	0.446	0.00110522
EMLSAT00000007337	0.284	0.00110739
EMLSAT00000011115	0.595	0.00111216
EMLSAT00000005528	0.415	0.00111385
EMLSAT00000003720	0.411	0.0011159
EMLSAT00000009061	0.443	0.00111709
EMLSAT00000007410	0.609	0.00113412
EMLSAT00000002319	0.438	0.00113663
EMLSAT00000003046	0.449	0.00115502
EMLSAT00000006674	0.874	0.00116306
EMLSAT00000010252	0.541	0.00116776
EMLSAT00000002167	0.497	0.00119768
EMLSAT00000004027	0.419	0.0012053
EMLSAT00000003265	2.443	0.00120886
EMLSAT00000009936	0.649	0.00122426
EMLSAT00000009046	0.554	0.00122874
EMLSAT00000012615	0.451	0.00124736
EMLSAT00000004057	3.294	0.00124906
EMLSAT00000003677	0.553	0.00125649
EMLSAT00000005438	0.374	0.00125649
EMLSAT00000000966	0.859	0.00125666
EMLSAT00000005362	0.696	0.00125666
EMLSAT00000010229	0.449	0.00125666
EMLSAT00000003894	0.265	0.00125685
EMLSAT00000010468	0.747	0.0012608
EMLSAT00000010724	0.321	0.00127176
EMLSAT00000001771	2.492	0.00128819
EMLSAT00000004693	1.527	0.00128819
EMLSAT00000001050	0.81	0.00130738
EMLSAT00000009393	0.908	0.00131344
EMLSAT00000012567	1.621	0.00131344
EMLSAT00000004852	0.303	0.00132405
EMLSAT00000000498	0.566	0.00136075
EMLSAT00000006545	0.853	0.00136583
EMLSAT00000008021	0.547	0.00136814
EMLSAT00000000690	0.493	0.00136985
EMLSAT00000007591	0.546	0.0013888
EMLSAT00000011925	0.433	0.00138905
EMLSAT00000006973	0.764	0.00140733
EMLSAT00000010156	0.725	0.00140733
EMLSAT00000002973	0.387	0.00145083
EMLSAT00000007864	0.652	0.00146431
EMLSAT00000011000	0.675	0.00148385
EMLSAT00000001947	0.404	0.00150145
EMLSAT00000002211	1.173	0.00150705
EMLSAT00000004302	2.929	0.00150705
EMLSAT00000000248	0.36	0.00151193
EMLSAT00000001662	0.369	0.00151736
EMLSAT00000012483	0.491	0.00152044
EMLSAT00000004207	2.418	0.00154918
EMLSAT00000012129	0.316	0.00155602
EMLSAT00000010881	0.592	0.00155838
EMLSAT00000005805	0.396	0.00156427
EMLSAT00000011727	1.251	0.00160152
EMLSAT00000009392	1.047	0.00160985
EMLSAT00000003224	0.886	0.00163178
EMLSAT00000010635	0.302	0.00163178
EMLSAT00000003730	0.968	0.00164547
EMLSAT00000008059	1.806	0.00164547
EMLSAT00000001369	0.264	0.00165892
EMLSAT00000009018	0.338	0.0016951
EMLSAT00000007741	1.657	0.00171429
EMLSAT00000009670	0.321	0.0017377
EMLSAT00000007662	0.502	0.0017617
EMLSAT00000009488	0.262	0.00180818
EMLSAT00000007938	0.462	0.00183241
EMLSAT00000007867	0.459	0.00183976
EMLSAT00000002951	0.759	0.00184162
EMLSAT00000011847	0.385	0.00185507
EMLSAT00000001576	0.414	0.00190036
EMLSAT00000008967	0.373	0.00190036
EMLSAT00000009074	0.969	0.00197009
EMLSAT00000010054	1.084	0.00198566
EMLSAT00000007491	0.361	0.00200906
EMLSAT00000010615	0.44	0.00203149
EMLSAT00000003943	0.915	0.00204575
EMLSAT00000007801	0.346	0.00204737
EMLSAT00000009692	0.302	0.00205084
EMLSAT00000006764	0.399	0.00206092
EMLSAT00000011021	1.583	0.00206941
EMLSAT00000002826	0.84	0.00208974
EMLSAT00000008655	0.417	0.00209832
EMLSAT00000005117	1.28	0.00213193
EMLSAT00000012914	0.941	0.00213272
EMLSAT00000004009	0.685	0.00213416
EMLSAT00000011752	0.928	0.00215543
EMLSAT00000005107	0.306	0.00218386
EMLSAT00000003048	0.68	0.00225782
EMLSAT00000000783	0.528	0.00228438
EMLSAT00000004031	0.312	0.00231921
EMLSAT00000005402	1.234	0.00233599
EMLSAT00000009217	0.397	0.00233928
EMLSAT00000000947	0.386	0.00237482
EMLSAT00000011811	0.375	0.00237777
EMLSAT00000010380	0.265	0.0024481
EMLSAT00000008245	0.742	0.00244877
EMLSAT00000000738	0.427	0.00245573
EMLSAT00000006187	1.939	0.00253739
EMLSAT00000008152	0.526	0.00254031
EMLSAT00000006211	0.82	0.00254976
EMLSAT00000008355	0.518	0.00256732
EMLSAT00000004074	0.338	0.0025705
EMLSAT00000010853	0.505	0.00265269
EMLSAT00000003093	0.413	0.0026586
EMLSAT00000004501	3.072	0.00269069
EMLSAT00000010983	1.163	0.00270643
EMLSAT00000003194	0.638	0.00271367
EMLSAT00000012609	0.419	0.00273544
EMLSAT00000003838	0.279	0.0027504
EMLSAT00000002797	0.677	0.00275472
EMLSAT00000006147	0.412	0.00276577
EMLSAT00000012344	1.601	0.00282183
EMLSAT00000007290	0.286	0.0028223
EMLSAT00000009399	0.594	0.00282338
EMLSAT00000006429	0.776	0.0028331
EMLSAT00000000136	0.213	0.00283546
EMLSAT00000007314	0.692	0.00286249
EMLSAT00000010819	0.624	0.00288173
EMLSAT00000001681	1.333	0.00288474
EMLSAT00000004763	0.393	0.00288948
EMLSAT00000008174	0.292	0.0029054
EMLSAT00000011339	0.609	0.00292372
EMLSAT00000001888	1.117	0.00292866
EMLSAT00000004416	0.902	0.00292866
EMLSAT00000002965	2.964	0.00294026
EMLSAT00000000999	0.62	0.00295518
EMLSAT00000000095	0.446	0.00300223
EMLSAT00000006886	0.325	0.00304383
EMLSAT00000010270	1.136	0.00310642
EMLSAT00000002130	0.333	0.00311034
EMLSAT00000013045	0.408	0.00311034
EMLSAT00000011560	0.353	0.00313886
EMLSAT00000007764	0.573	0.00316029
EMLSAT00000000044	0.353	0.0031667
EMLSAT00000009862	0.446	0.00316766
EMLSAT00000000264	0.346	0.00317354
EMLSAT00000007157	0.912	0.00319078
EMLSAT00000012202	0.366	0.00322762
EMLSAT00000003039	0.47	0.0032952
EMLSAT00000004471	0.667	0.003351
EMLSAT00000002809	0.411	0.00335422
EMLSAT00000012544	0.388	0.00335422
EMLSAT00000007095	0.296	0.00340674
EMLSAT00000003487	0.413	0.00342301
EMLSAT00000006882	0.805	0.00346881
EMLSAT00000004919	0.311	0.00349229
EMLSAT00000012220	1.94	0.00350789
EMLSAT00000001677	0.298	0.00350893
EMLSAT00000003608	2.795	0.00351148
EMLSAT00000010505	0.672	0.00351646
EMLSAT00000000407	1.319	0.00358462
EMLSAT00000009238	0.365	0.0035855
EMLSAT00000012497	0.341	0.0035855
EMLSAT00000001428	0.528	0.0036517
EMLSAT00000010533	0.816	0.00367499
EMLSAT00000000465	0.842	0.00373174
EMLSAT00000004429	0.441	0.00374903
EMLSAT00000006729	0.388	0.0037572
EMLSAT00000005162	0.472	0.00381056
EMLSAT00000005676	0.347	0.00381305
EMLSAT00000001763	0.269	0.00381575
EMLSAT00000010709	0.345	0.00382505
EMLSAT00000001196	2.266	0.00383147
EMLSAT00000004863	0.861	0.0038877
EMLSAT00000001651	0.772	0.00391162
EMLSAT00000004177	0.55	0.00391162
EMLSAT00000004277	0.404	0.00391162
EMLSAT00000006285	0.346	0.00393079
EMLSAT00000012214	0.496	0.00395861
EMLSAT00000012088	0.747	0.00397818
EMLSAT00000012221	0.52	0.00398974
EMLSAT00000004974	0.354	0.00399734
EMLSAT00000007700	1.279	0.00400913
EMLSAT00000010071	2.151	0.00403791
EMLSAT00000006626	0.489	0.00405557
EMLSAT00000012598	0.438	0.00411047
EMLSAT00000012968	1.352	0.00412515
EMLSAT00000005481	0.338	0.00413013
EMLSAT00000010609	0.325	0.00415596
EMLSAT00000011374	0.463	0.00417822
EMLSAT00000009422	0.763	0.00421817
EMLSAT00000012865	0.655	0.00426066
EMLSAT00000011710	0.261	0.00430472
EMLSAT00000011257	0.345	0.00431276
EMLSAT00000009850	0.844	0.00433412
EMLSAT00000009239	0.266	0.00434395
EMLSAT00000008453	0.817	0.00434481
EMLSAT00000010013	0.547	0.00434829
EMLSAT00000003454	1.352	0.00436308
EMLSAT00000007564	0.418	0.00437791
EMLSAT00000011950	0.353	0.00437909
EMLSAT00000002565	1.043	0.00438629
EMLSAT00000007551	0.422	0.00439521
EMLSAT00000000059	0.296	0.00441467
EMLSAT00000004155	0.323	0.00449655
EMLSAT00000001532	0.617	0.00456217
EMLSAT00000007057	0.31	0.00456247
EMLSAT00000012278	0.34	0.00459838
EMLSAT00000012594	0.395	0.00461447
EMLSAT00000005966	0.332	0.00462336
EMLSAT00000009421	0.482	0.00464068
EMLSAT00000007125	0.492	0.00464628
EMLSAT00000006519	0.322	0.00472281
EMLSAT00000002152	0.734	0.00473141
EMLSAT00000000130	0.681	0.00475859
EMLSAT00000012566	0.234	0.00483115
EMLSAT00000000148	0.428	0.0048602
EMLSAT00000005706	0.537	0.00487184
EMLSAT00000008441	0.476	0.00487261
EMLSAT00000003100	2.654	0.00496936
EMLSAT00000005145	0.824	0.00498053
EMLSAT00000011088	0.493	0.00498053
EMLSAT00000011876	0.342	0.00501323
EMLSAT00000010050	0.36	0.00503737
EMLSAT00000002300	0.351	0.00506308
EMLSAT00000006676	0.595	0.00506419
EMLSAT00000009616	0.59	0.00507679
EMLSAT00000007748	0.299	0.00508454
EMLSAT00000003665	0.243	0.00514642
EMLSAT00000008919	1.035	0.00514642
EMLSAT00000012864	0.726	0.00514642
EMLSAT00000001832	0.751	0.00516135
EMLSAT00000012400	0.49	0.00518092
EMLSAT00000012317	0.255	0.00520743
EMLSAT00000011114	0.788	0.00521165
EMLSAT00000007851	0.927	0.0052363
EMLSAT00000002773	0.441	0.00533381
EMLSAT00000007817	0.463	0.00533855
EMLSAT00000002570	2.326	0.00534869
EMLSAT00000001992	3.964	0.00544748
EMLSAT00000011038	0.356	0.00544748
EMLSAT00000003072	0.366	0.00550321
EMLSAT00000007276	0.401	0.005515
EMLSAT00000000821	0.195	0.00560053
EMLSAT00000010845	1.346	0.00565051
EMLSAT00000008448	3.376	0.00577372
EMLSAT00000001571	0.221	0.005828
EMLSAT00000008549	0.222	0.00584413
EMLSAT00000007592	0.354	0.00586443
EMLSAT00000008945	0.286	0.00586443
EMLSAT00000003178	0.556	0.00586734
EMLSAT00000010010	1.693	0.00588214
EMLSAT00000007983	0.259	0.00589707
EMLSAT00000008402	1.999	0.00590589
EMLSAT00000010587	0.596	0.00592459
EMLSAT00000002052	0.377	0.00593272
EMLSAT00000011394	0.616	0.00593272
EMLSAT00000011965	0.794	0.00597676
EMLSAT00000004351	0.377	0.00598415
EMLSAT00000002137	0.346	0.00599344
EMLSAT00000011974	0.465	0.00600308
EMLSAT00000001157	0.513	0.00605752
EMLSAT00000007332	0.27	0.00612085
EMLSAT00000010997	0.674	0.00614685
EMLSAT00000001703	0.811	0.00617438
EMLSAT00000005921	0.448	0.00618161
EMLSAT00000002277	0.367	0.00626568
EMLSAT00000008139	0.401	0.0062694
EMLSAT00000012481	0.318	0.0063349
EMLSAT00000010340	0.413	0.00633962
EMLSAT00000012910	0.242	0.00643993
EMLSAT00000004810	1.229	0.00648544
EMLSAT00000002480	0.513	0.00649568
EMLSAT00000009141	0.337	0.00652596
EMLSAT00000012304	0.345	0.00663006
EMLSAT00000003490	0.399	0.00674281
EMLSAT00000005609	0.511	0.00684287
EMLSAT00000000665	0.683	0.00692993
EMLSAT00000007657	0.294	0.0069557
EMLSAT00000012763	0.524	0.00707269
EMLSAT00000011007	0.603	0.0071093
EMLSAT00000003946	1.264	0.0071247
EMLSAT00000007828	2.029	0.00715408
EMLSAT00000011132	1.317	0.00715901
EMLSAT00000001931	0.583	0.00717118
EMLSAT00000006801	0.625	0.00724686
EMLSAT00000004777	0.411	0.0072793
EMLSAT00000002063	0.281	0.00730818
EMLSAT00000001505	0.322	0.00731214
EMLSAT00000009062	1.133	0.00731453
EMLSAT00000005712	0.3	0.00735137
EMLSAT00000003071	0.45	0.00735318
EMLSAT00000005277	0.648	0.00735597
EMLSAT00000004961	0.434	0.00742672
EMLSAT00000005121	0.409	0.00751921
EMLSAT00000006245	0.812	0.00759169
EMLSAT00000010253	1.197	0.00762901
EMLSAT00000007978	0.92	0.00767023
EMLSAT00000010352	0.276	0.00767371
EMLSAT00000004552	1	0.00773183
EMLSAT00000006091	0.756	0.00773183
EMLSAT00000004278	0.437	0.00774542
EMLSAT00000007340	0.36	0.00784899
EMLSAT00000004477	1.916	0.0078506
EMLSAT00000000319	0.41	0.00787862
EMLSAT00000008608	0.383	0.00789624
EMLSAT00000011837	0.741	0.00789624
EMLSAT00000008446	0.824	0.00790526
EMLSAT00000012636	0.577	0.0079058
EMLSAT00000009237	0.507	0.00791174
EMLSAT00000007240	0.614	0.00797098
EMLSAT00000006687	0.7	0.00801768
EMLSAT00000004238	0.415	0.0080466
EMLSAT00000009223	0.458	0.008047
EMLSAT00000009869	0.285	0.00806088
EMLSAT00000005408	0.322	0.00811304
EMLSAT00000008151	0.254	0.00811422
EMLSAT00000002134	0.46	0.00822793
EMLSAT00000000120	0.341	0.00847208
EMLSAT00000007601	0.285	0.0085885
EMLSAT00000002650	0.512	0.0086417
EMLSAT00000004309	0.451	0.00877027
EMLSAT00000001150	0.898	0.00886724
EMLSAT00000011951	0.317	0.00895696
EMLSAT00000007580	0.953	0.00898435
EMLSAT00000008444	0.868	0.00898435
EMLSAT00000010995	1.533	0.0091208
EMLSAT00000006878	0.572	0.00919571
EMLSAT00000007348	0.566	0.00919867
EMLSAT00000004589	0.266	0.00920448
EMLSAT00000005498	1.237	0.00931362
EMLSAT00000002624	1.033	0.00933984
EMLSAT00000010648	0.389	0.00938055
EMLSAT00000002560	0.329	0.00939463
EMLSAT00000008242	1.164	0.00942836
EMLSAT00000004389	0.258	0.00947653
EMLSAT00000001041	0.622	0.00970324
EMLSAT00000000888	0.355	0.00974503
EMLSAT00000009577	0.217	0.00974503
EMLSAT00000003686	0.444	0.00979094
EMLSAT00000012178	0.509	0.00981423
EMLSAT00000007158	0.287	0.00985384
EMLSAT00000008786	0.446	0.00991296
EMLSAT00000006270	0.629	0.0099559
EMLSAT00000003448	0.308	0.0100314
EMLSAT00000000416	0.616	0.0100983
EMLSAT00000000768	0.294	0.0101267
EMLSAT00000002806	0.477	0.0101304
EMLSAT00000005675	0.993	0.0101588
EMLSAT00000007090	0.773	0.0101588
EMLSAT00000011793	0.273	0.0101588
EMLSAT00000004803	0.396	0.0101989
EMLSAT00000011395	0.734	0.0102201
EMLSAT00000010642	0.529	0.0103723
EMLSAT00000001634	0.54	0.0104402
EMLSAT00000000370	0.635	0.0105514
EMLSAT00000009688	0.37	0.0105514
EMLSAT00000005462	0.374	0.0105659
EMLSAT00000000560	0.416	0.0105767
EMLSAT00000000123	0.355	0.0105961
EMLSAT00000011391	0.282	0.0105961
EMLSAT00000009528	0.652	0.0106924
EMLSAT00000005274	0.289	0.0107195
EMLSAT00000010106	0.796	0.0107195
EMLSAT00000003243	0.917	0.0107914
EMLSAT00000002769	0.277	0.0108853
EMLSAT00000003659	0.374	0.0110399
EMLSAT00000010554	0.476	0.0110457
EMLSAT00000000006	0.353	0.011101
EMLSAT00000008506	0.27	0.0111256
EMLSAT00000003053	0.3	0.0111273
EMLSAT00000004828	0.474	0.0111462
EMLSAT00000009530	0.6	0.0111472
EMLSAT00000011465	0.968	0.0113342
EMLSAT00000002574	0.348	0.0113632
EMLSAT00000003552	0.415	0.0113996
EMLSAT00000008975	0.335	0.0114874
EMLSAT00000009911	1.368	0.0115157
EMLSAT00000001528	0.409	0.0115564
EMLSAT00000007642	0.235	0.0115948
EMLSAT00000007011	1.411	0.011663
EMLSAT00000001614	0.447	0.0116753
EMLSAT00000002417	1.204	0.0117002
EMLSAT00000001145	0.336	0.0117024
EMLSAT00000006893	0.444	0.0117054
EMLSAT00000007474	0.791	0.0117054
EMLSAT00000009693	0.298	0.0118494
EMLSAT00000003333	0.261	0.0118553
EMLSAT00000011932	0.241	0.0120853
EMLSAT00000008553	0.315	0.0121153
EMLSAT00000010398	1.45	0.0122931
EMLSAT00000002014	0.539	0.0123001
EMLSAT00000009092	0.71	0.012351
EMLSAT00000005608	0.2	0.0125168
EMLSAT00000006082	0.236	0.0125389
EMLSAT00000009605	3.273	0.0125471
EMLSAT00000005902	0.627	0.0127264
EMLSAT00000008039	0.496	0.0127491
EMLSAT00000009145	0.334	0.0128105
EMLSAT00000000832	0.358	0.0130371
EMLSAT00000008394	0.409	0.0131091
EMLSAT00000013014	0.615	0.0133524
EMLSAT00000013021	0.5	0.0133598
EMLSAT00000012337	0.232	0.0133709
EMLSAT00000011750	0.624	0.0134424
EMLSAT00000006497	0.348	0.0134924
EMLSAT00000011041	0.223	0.0135358
EMLSAT00000003910	0.477	0.0135455
EMLSAT00000005759	0.289	0.013559
EMLSAT00000012837	0.638	0.0137864
EMLSAT00000009928	0.888	0.0138384
EMLSAT00000008504	0.452	0.0139132
EMLSAT00000005605	0.332	0.014004
EMLSAT00000008069	0.239	0.0140711
EMLSAT00000010245	0.298	0.0142672
EMLSAT00000005702	0.336	0.0145328
EMLSAT00000000181	0.512	0.0145368
EMLSAT00000012565	0.412	0.0145986
EMLSAT00000001550	2.545	0.0147157
EMLSAT00000003666	0.229	0.0147157
EMLSAT00000005869	1.023	0.0147908
EMLSAT00000007215	0.324	0.014797
EMLSAT00000012721	0.534	0.0147993
EMLSAT00000004957	0.872	0.0148915
EMLSAT00000003696	0.642	0.0153557
EMLSAT00000007009	0.265	0.0153557
EMLSAT00000011122	0.235	0.0153557
EMLSAT00000011690	1.379	0.0154072
EMLSAT00000004300	0.627	0.0154472
EMLSAT00000000048	0.27	0.0154505
EMLSAT00000006615	0.273	0.0154536
EMLSAT00000000454	0.658	0.0154781
EMLSAT00000008762	1.1	0.0155277
EMLSAT00000009360	1.622	0.0156766
EMLSAT00000006430	0.452	0.0157472
EMLSAT00000004480	0.671	0.0157546
EMLSAT00000006557	0.735	0.0158793
EMLSAT00000012036	0.393	0.0158793
EMLSAT00000010425	1.613	0.0159065
EMLSAT00000007323	0.887	0.0160811
EMLSAT00000011706	0.426	0.0161266
EMLSAT00000007675	0.26	0.0161719
EMLSAT00000011581	0.326	0.0162773
EMLSAT00000005634	0.32	0.0162886
EMLSAT00000003029	0.983	0.0163338
EMLSAT00000006129	0.227	0.0164377
EMLSAT00000006329	0.31	0.0164377
EMLSAT00000004826	0.591	0.016532
EMLSAT00000012784	0.371	0.0165349
EMLSAT00000003848	0.275	0.0165716
EMLSAT00000010688	0.66	0.0166219
EMLSAT00000002290	0.889	0.016661
EMLSAT00000000368	0.514	0.0166649
EMLSAT00000000440	2.155	0.0167178
EMLSAT00000008596	0.33	0.0168018
EMLSAT00000003272	0.74	0.0168189
EMLSAT00000000280	0.499	0.0168381
EMLSAT00000003844	0.374	0.0168824
EMLSAT00000001712	0.334	0.0168871
EMLSAT00000004702	0.792	0.0168925
EMLSAT00000001914	0.277	0.0170549
EMLSAT00000007562	0.261	0.0172742
EMLSAT00000007270	0.227	0.017299
EMLSAT00000009265	0.815	0.0173092
EMLSAT00000003909	1.006	0.017323
EMLSAT00000009748	0.477	0.0173468
EMLSAT00000007769	0.218	0.0174989
EMLSAT00000005875	0.471	0.0175033
EMLSAT00000002970	0.345	0.0176147
EMLSAT00000007411	0.4	0.0176244
EMLSAT00000010535	0.248	0.0176286
EMLSAT00000005947	1.186	0.0177347
EMLSAT00000000255	0.372	0.0178634
EMLSAT00000007403	0.374	0.0180055
EMLSAT00000007151	1.03	0.018183
EMLSAT00000005271	0.418	0.018356
EMLSAT00000010812	1.621	0.0183566
EMLSAT00000006438	0.491	0.0184056
EMLSAT00000004103	0.333	0.0184075
EMLSAT00000007583	0.383	0.0184075
EMLSAT00000010708	0.356	0.0184175
EMLSAT00000003945	0.401	0.018586
EMLSAT00000010112	0.215	0.018598
EMLSAT00000001277	0.369	0.0188108
EMLSAT00000001434	0.657	0.0188864
EMLSAT00000000955	0.621	0.0189151
EMLSAT00000000106	0.498	0.0190957
EMLSAT00000003697	0.48	0.0191565
EMLSAT00000007351	0.601	0.0193848
EMLSAT00000012600	3.68	0.0193848
EMLSAT00000006148	0.407	0.0193988
EMLSAT00000001000	0.561	0.0196642
EMLSAT00000007203	0.263	0.0196731
EMLSAT00000005123	0.338	0.019736
EMLSAT00000012612	2.115	0.0198294
EMLSAT00000000162	0.374	0.0198661
EMLSAT00000005326	0.275	0.0200919
EMLSAT00000001995	0.23	0.0201373
EMLSAT00000003756	5.059	0.0201847
EMLSAT00000009025	0.571	0.0203545
EMLSAT00000012934	0.394	0.020412
EMLSAT00000009777	0.472	0.0204653
EMLSAT00000006432	0.502	0.0204658
EMLSAT00000006355	0.761	0.020498
EMLSAT00000009686	0.271	0.020498
EMLSAT00000010396	0.257	0.0205481
EMLSAT00000008306	0.281	0.020729
EMLSAT00000009704	2.275	0.0207465
EMLSAT00000004768	0.195	0.020792
EMLSAT00000003661	0.335	0.0210058
EMLSAT00000001815	0.505	0.0210171
EMLSAT00000009972	0.598	0.0210521
EMLSAT00000012420	0.308	0.0210669
EMLSAT00000010904	0.149	0.021078
EMLSAT00000006476	1.377	0.021143
EMLSAT00000010267	0.722	0.021143
EMLSAT00000012703	0.356	0.0211541
EMLSAT00000004583	0.467	0.0212636
EMLSAT00000005029	0.412	0.0212717
EMLSAT00000009178	0.428	0.0213241
EMLSAT00000003386	0.331	0.0213413
EMLSAT00000000278	0.224	0.0216074
EMLSAT00000008532	0.414	0.0216074
EMLSAT00000001865	0.354	0.0219239
EMLSAT00000005606	0.956	0.0221622
EMLSAT00000006989	0.608	0.0221622
EMLSAT00000009496	0.497	0.0221695
EMLSAT00000000956	0.218	0.0222426
EMLSAT00000005793	0.467	0.0222426
EMLSAT00000009063	0.33	0.0222426
EMLSAT00000009187	2.163	0.0222426
EMLSAT00000009331	0.303	0.0222426
EMLSAT00000000414	2.021	0.022302
EMLSAT00000004379	0.773	0.0225972
EMLSAT00000007177	0.473	0.0226145
EMLSAT00000008419	3.156	0.0227306
EMLSAT00000001740	0.371	0.0229002
EMLSAT00000013006	0.596	0.0229241
EMLSAT00000007706	0.22	0.022948
EMLSAT00000005584	0.377	0.0230258
EMLSAT00000008526	0.426	0.0230568
EMLSAT00000013029	0.713	0.0232659
EMLSAT00000010602	0.49	0.0233432
EMLSAT00000004099	0.94	0.0234301
EMLSAT00000003589	0.468	0.0234397
EMLSAT00000008002	0.393	0.0234397
EMLSAT00000012128	1.632	0.0234851
EMLSAT00000007605	0.824	0.0237996
EMLSAT00000012290	0.217	0.0238101
EMLSAT00000004912	0.361	0.0238169
EMLSAT00000008013	0.569	0.0238169
EMLSAT00000011503	0.483	0.0238169
EMLSAT00000006440	0.351	0.0239175
EMLSAT00000010125	0.787	0.0240159
EMLSAT00000000729	0.255	0.0241632
EMLSAT00000006089	0.435	0.0242663
EMLSAT00000006042	0.272	0.0242686
EMLSAT00000006322	0.591	0.0243742
EMLSAT00000007473	0.337	0.024391
EMLSAT00000006253	0.537	0.0244059
EMLSAT00000012338	0.253	0.0244337
EMLSAT00000008080	0.443	0.0244493
EMLSAT00000009073	0.748	0.0245712
EMLSAT00000011764	0.292	0.0246523
EMLSAT00000012105	0.797	0.0246748
EMLSAT00000006899	0.783	0.0246764
EMLSAT00000012171	0.376	0.0246784
EMLSAT00000002086	0.386	0.0246973
EMLSAT00000000260	0.52	0.0248402
EMLSAT00000000174	0.358	0.0249724
EMLSAT00000005774	0.917	0.0250794
EMLSAT00000007472	1.306	0.0253059
EMLSAT00000001045	0.218	0.0254714
EMLSAT00000011061	0.304	0.0257376
EMLSAT00000000281	0.558	0.0257731
EMLSAT00000004859	0.249	0.0259366
EMLSAT00000003119	1.546	0.0259525
EMLSAT00000005023	0.309	0.0259881
EMLSAT00000003474	1.153	0.0261476
EMLSAT00000003818	0.348	0.026255
EMLSAT00000004687	0.618	0.0263396
EMLSAT00000003032	0.434	0.0264817
EMLSAT00000009369	2.146	0.0268458
EMLSAT00000003922	0.345	0.0268629
EMLSAT00000012745	0.331	0.0268629
EMLSAT00000006670	0.509	0.0270394
EMLSAT00000005716	0.756	0.0270495
EMLSAT00000012208	0.622	0.0270495
EMLSAT00000002601	2.357	0.0271302
EMLSAT00000005837	0.429	0.0271302
EMLSAT00000010658	0.42	0.0271302
EMLSAT00000008752	0.769	0.0272978
EMLSAT00000008295	1.531	0.0273862
EMLSAT00000004665	0.378	0.0273957
EMLSAT00000006471	0.305	0.0273957
EMLSAT00000003002	0.322	0.0274864
EMLSAT00000004973	0.387	0.0274864
EMLSAT00000009349	0.24	0.0274864
EMLSAT00000004435	0.242	0.0275378
EMLSAT00000009324	0.184	0.0275499
EMLSAT00000000069	0.551	0.0276801
EMLSAT00000011831	0.599	0.0278266
EMLSAT00000002983	0.391	0.027891
EMLSAT00000010115	0.686	0.027891
EMLSAT00000012582	0.798	0.0279816
EMLSAT00000010617	0.229	0.0280903
EMLSAT00000011051	0.356	0.0281745
EMLSAT00000004448	0.306	0.0282525
EMLSAT00000010139	3.464	0.0282525
EMLSAT00000010495	0.339	0.0283607
EMLSAT00000001861	0.405	0.0284058
EMLSAT00000002905	0.191	0.0284712
EMLSAT00000009672	0.309	0.0284712
EMLSAT00000012038	0.773	0.0284712
EMLSAT00000004087	0.597	0.0285782
EMLSAT00000003103	0.269	0.0285963
EMLSAT00000003548	0.516	0.0286868
EMLSAT00000008825	0.318	0.0287766
EMLSAT00000006739	1.492	0.028797
EMLSAT00000002839	1.388	0.028927
EMLSAT00000007816	0.902	0.0292294
EMLSAT00000001321	0.878	0.0294478
EMLSAT00000007056	0.284	0.0295024
EMLSAT00000000129	0.6	0.0296496
EMLSAT00000007169	0.346	0.0297921
EMLSAT00000010521	0.436	0.029872
EMLSAT00000010138	0.445	0.0300946
EMLSAT00000007804	0.84	0.0301232
EMLSAT00000008290	0.156	0.0301369
EMLSAT00000008726	0.376	0.0301369
EMLSAT00000005165	0.221	0.0301713
EMLSAT00000000043	0.513	0.0302736
EMLSAT00000011410	0.278	0.0302736
EMLSAT00000007511	0.498	0.0303042
EMLSAT00000004909	1.017	0.0304287
EMLSAT00000004921	0.418	0.0309412
EMLSAT00000008015	0.304	0.0311776
EMLSAT00000006131	0.351	0.0313553
EMLSAT00000001523	1.966	0.0313608
EMLSAT00000006562	1.702	0.0313608
EMLSAT00000008036	0.257	0.0313608
EMLSAT00000012468	0.9	0.0314869
EMLSAT00000012542	0.266	0.0317026
EMLSAT00000004931	1.052	0.0319933
EMLSAT00000006141	2.413	0.0321098
EMLSAT00000001064	1.76	0.0321431
EMLSAT00000001754	0.28	0.0321618
EMLSAT00000005760	0.452	0.0321618
EMLSAT00000001443	0.559	0.0322465
EMLSAT00000005690	0.707	0.0322537
EMLSAT00000003653	0.31	0.0325192
EMLSAT00000005071	0.3	0.0325461
EMLSAT00000008731	0.322	0.0326844
EMLSAT00000000228	0.481	0.0332554
EMLSAT00000006701	0.356	0.0335015
EMLSAT00000009509	0.672	0.0337324
EMLSAT00000001310	1.219	0.0337776
EMLSAT00000000369	0.535	0.0339526
EMLSAT00000008895	0.208	0.0339725
EMLSAT00000008959	0.39	0.0341303
EMLSAT00000005886	1.723	0.0341611
EMLSAT00000009726	0.253	0.0341625
EMLSAT00000002903	0.228	0.0342084
EMLSAT00000011493	2.364	0.0342084
EMLSAT00000002561	0.165	0.0343142
EMLSAT00000012120	0.376	0.0343142
EMLSAT00000011324	0.29	0.0345219
EMLSAT00000001517	0.358	0.0345724
EMLSAT00000006778	0.601	0.0346056
EMLSAT00000007597	0.311	0.0347402
EMLSAT00000010290	1.368	0.0347968
EMLSAT00000008385	0.274	0.034857
EMLSAT00000008418	0.285	0.034857
EMLSAT00000009251	0.429	0.0348654
EMLSAT00000003728	0.322	0.0348773
EMLSAT00000009980	0.348	0.0348773
EMLSAT00000000586	0.618	0.0348878
EMLSAT00000001264	0.492	0.0349461
EMLSAT00000000851	0.459	0.0350354
EMLSAT00000005264	0.332	0.0350599
EMLSAT00000006298	0.602	0.035127
EMLSAT00000002843	0.54	0.0354503
EMLSAT00000000249	0.324	0.035659
EMLSAT00000000287	0.544	0.0356936
EMLSAT00000010493	0.308	0.0358136
EMLSAT00000008429	0.314	0.0360317
EMLSAT00000006500	0.324	0.0362197
EMLSAT00000002259	0.241	0.0363238
EMLSAT00000000167	0.309	0.0364425
EMLSAT00000010766	0.678	0.0365136
EMLSAT00000002863	0.224	0.0365557
EMLSAT00000006705	0.618	0.0365828
EMLSAT00000007038	0.47	0.0366759
EMLSAT00000011269	0.349	0.0370153
EMLSAT00000008659	0.312	0.0370642
EMLSAT00000010667	0.289	0.0371771
EMLSAT00000004623	0.43	0.0372099
EMLSAT00000008865	0.596	0.0372099
EMLSAT00000002877	0.519	0.0374298
EMLSAT00000005713	0.557	0.0375085
EMLSAT00000010161	0.312	0.0375198
EMLSAT00000006130	0.447	0.037614
EMLSAT00000010233	0.299	0.0378412
EMLSAT00000003455	1.035	0.0380878
EMLSAT00000002111	0.48	0.0381961
EMLSAT00000001466	0.433	0.0385426
EMLSAT00000000226	0.185	0.0389681
EMLSAT00000010079	0.291	0.0393473
EMLSAT00000005537	0.245	0.0394362
EMLSAT00000005257	1.879	0.0394556
EMLSAT00000011015	0.327	0.0394795
EMLSAT00000008542	1.251	0.0398784
EMLSAT00000002308	0.309	0.0401563
EMLSAT00000006282	0.44	0.0403082
EMLSAT00000003277	0.307	0.0403576
EMLSAT00000007274	0.514	0.0409359
EMLSAT00000000551	0.412	0.0412222
EMLSAT00000008108	0.229	0.0413885
EMLSAT00000004867	0.324	0.0414105
EMLSAT00000004773	0.313	0.0418035
EMLSAT00000005756	1.428	0.0418138
EMLSAT00000001767	0.704	0.0422768
EMLSAT00000002831	0.288	0.042311
EMLSAT00000005333	0.419	0.0423763
EMLSAT00000000524	0.117	0.042409
EMLSAT00000010066	0.499	0.042409
EMLSAT00000008799	0.419	0.0424108
EMLSAT00000000723	1.341	0.0426038
EMLSAT00000010231	0.335	0.0426038
EMLSAT00000011172	0.506	0.0428367
EMLSAT00000010592	2.275	0.0430459
EMLSAT00000011814	0.491	0.0431743
EMLSAT00000009166	0.501	0.0433933
EMLSAT00000010854	0.279	0.0434931
EMLSAT00000012395	0.261	0.0440658
EMLSAT00000007602	0.214	0.044164
EMLSAT00000002584	0.318	0.0442523
EMLSAT00000006020	0.232	0.0444395
EMLSAT00000004396	0.781	0.0445551
EMLSAT00000003685	0.456	0.04483
EMLSAT00000012461	0.342	0.0449776
EMLSAT00000006849	0.922	0.0451698
EMLSAT00000009700	0.296	0.0451698
EMLSAT00000004474	0.245	0.0451988
EMLSAT00000003762	0.403	0.04523
EMLSAT00000001799	0.398	0.0452868
EMLSAT00000006120	0.327	0.0453689
EMLSAT00000008214	0.496	0.0455427
EMLSAT00000007767	0.464	0.0456123
EMLSAT00000005224	0.859	0.0456603
EMLSAT00000012473	0.227	0.045981
EMLSAT00000003877	0.277	0.0460794
EMLSAT00000003218	0.173	0.0462857
EMLSAT00000004644	0.338	0.0462931
EMLSAT00000013023	0.403	0.0466305
EMLSAT00000001966	0.346	0.0467976
EMLSAT00000011118	2.039	0.0467976
EMLSAT00000004273	0.277	0.0470291
EMLSAT00000005372	0.217	0.0470733
EMLSAT00000007793	0.307	0.0470796
EMLSAT00000012380	0.316	0.0471665
EMLSAT00000007333	0.426	0.0473748
EMLSAT00000002054	1.016	0.0474008
EMLSAT00000009523	0.468	0.0476559
EMLSAT00000006328	0.519	0.0483665
EMLSAT00000004444	0.483	0.0483708
EMLSAT00000000885	0.499	0.0483764
EMLSAT00000002205	0.623	0.0485599
EMLSAT00000001946	0.298	0.0486693
EMLSAT00000009143	0.422	0.0488974
EMLSAT00000009445	0.66	0.0489251
EMLSAT00000002974	0.605	0.0491779
EMLSAT00000005216	0.458	0.0494351
EMLSAT00000000053	0.183	0.0494409
EMLSAT00000011389	0.27	0.0494827
EMLSAT00000008915	0.249	0.0496277
EMLSAT00000003599	0.418	0.0497046
EMLSAT00000008366	0.441	0.0497867
EMLSAT00000003615	0.25	0.0498641

## Sheet: Table S2
Table S2. Genes downregulated in Ls V-2013 vs Ls A-2013
Gene name (ENSEMBL)	log2FoldChange	P(adj)
EMLSAT00000003745	-3.696	3.66416e-135
EMLSAT00000007421	-9.675	3.16319e-131
EMLSAT00000004865	-6.076	2.04292e-121
EMLSAT00000012115	-6.6	1.29094e-117
EMLSAT00000001845	-7.271	1.82792e-112
EMLSAT00000010491	-8.06	5.0046e-109
EMLSAT00000001844	-6.12	6.87154e-100
EMLSAT00000004830	-3.359	6.64725e-96
EMLSAT00000007426	-8.101	1.78291e-91
EMLSAT00000008950	-3.677	2.69269e-91
EMLSAT00000001607	-7.502	6.47428e-91
EMLSAT00000000013	-8.604	8.58943e-91
EMLSAT00000003328	-3.368	4.31468e-87
EMLSAT00000009368	-3.089	1.27504e-86
EMLSAT00000006166	-5.383	4.26241e-83
EMLSAT00000012709	-2.661	2.39975e-82
EMLSAT00000012204	-5.15	1.06749e-76
EMLSAT00000011988	-4.621	1.08621e-76
EMLSAT00000011985	-6.505	4.13627e-75
EMLSAT00000001854	-5.059	5.27884e-74
EMLSAT00000012102	-6.543	1.91961e-71
EMLSAT00000003899	-4.587	1.16002e-68
EMLSAT00000010731	-5.24	3.87262e-65
EMLSAT00000007117	-5.669	3.33731e-62
EMLSAT00000005168	-2.503	2.46583e-61
EMLSAT00000011364	-10.561	2.07605e-56
EMLSAT00000002764	-6.087	5.13673e-56
EMLSAT00000012069	-1.839	3.32322e-55
EMLSAT00000005169	-2.12	1.01835e-54
EMLSAT00000004952	-2.561	5.72556e-52
EMLSAT00000012903	-1.97	1.60031e-47
EMLSAT00000011103	-2.791	2.81938e-46
EMLSAT00000003662	-2.314	1.13349e-43
EMLSAT00000006636	-3.06	1.46656e-43
EMLSAT00000004523	-1.842	3.25647e-43
EMLSAT00000003982	-5.175	8.14569e-43
EMLSAT00000009367	-2.401	1.32799e-42
EMLSAT00000006540	-2.327	3.66254e-42
EMLSAT00000008445	-4.356	7.58193e-41
EMLSAT00000004560	-3.367	9.41636e-41
EMLSAT00000000670	-3.668	2.1197e-40
EMLSAT00000012693	-4.096	3.00551e-40
EMLSAT00000005546	-3.069	9.36097e-40
EMLSAT00000011983	-7.573	2.61311e-39
EMLSAT00000001513	-1.878	3.13669e-39
EMLSAT00000012697	-3.671	4.31834e-39
EMLSAT00000011035	-7.688	3.05732e-38
EMLSAT00000000835	-9.292	9.00356e-38
EMLSAT00000011986	-4.29	1.5247e-37
EMLSAT00000009665	-2.477	2.11184e-37
EMLSAT00000003405	-1.806	2.65595e-37
EMLSAT00000004112	-4.284	1.75415e-36
EMLSAT00000004035	-1.665	2.43478e-36
EMLSAT00000007422	-5.793	3.35134e-36
EMLSAT00000006377	-1.845	1.237e-35
EMLSAT00000009987	-5.765	3.2476e-35
EMLSAT00000006163	-2.302	1.46868e-34
EMLSAT00000006237	-4.061	2.28995e-34
EMLSAT00000003116	-1.939	2.4784e-34
EMLSAT00000011942	-1.951	5.78113e-34
EMLSAT00000011079	-1.822	8.05021e-34
EMLSAT00000012113	-8.865	9.16189e-34
EMLSAT00000009666	-2.508	1.63682e-33
EMLSAT00000003444	-2.369	2.02334e-33
EMLSAT00000009493	-1.917	3.21988e-33
EMLSAT00000005846	-9.342	4.67415e-33
EMLSAT00000000616	-1.768	7.03804e-33
EMLSAT00000002688	-6.405	9.15429e-33
EMLSAT00000002853	-3.152	1.70182e-32
EMLSAT00000011910	-2.094	2.75529e-32
EMLSAT00000009502	-2.088	5.13999e-32
EMLSAT00000009559	-2.426	7.56063e-32
EMLSAT00000001403	-3.032	9.87208e-32
EMLSAT00000010772	-7.935	9.87208e-32
EMLSAT00000002620	-9.25	1.54793e-31
EMLSAT00000000224	-3.183	3.0451e-31
EMLSAT00000003758	-6.249	8.94975e-31
EMLSAT00000003280	-1.801	1.51321e-30
EMLSAT00000001317	-3.097	2.38753e-30
EMLSAT00000003472	-1.266	4.16258e-30
EMLSAT00000005663	-2.229	6.97789e-30
EMLSAT00000000155	-1.328	8.81701e-30
EMLSAT00000000664	-2.681	1.85516e-28
EMLSAT00000001990	-2.247	3.74942e-28
EMLSAT00000010576	-1.888	4.96725e-28
EMLSAT00000009950	-1.457	7.75105e-28
EMLSAT00000004689	-7.189	9.6234e-28
EMLSAT00000006384	-1.699	9.76336e-28
EMLSAT00000007683	-2.234	1.03656e-27
EMLSAT00000002228	-6.427	1.54986e-27
EMLSAT00000006858	-3.279	4.23769e-27
EMLSAT00000004829	-2.148	5.40715e-27
EMLSAT00000012694	-3.526	1.32464e-26
EMLSAT00000010807	-3.421	1.67177e-26
EMLSAT00000005067	-8.393	2.58781e-26
EMLSAT00000003084	-2.311	1.49231e-25
EMLSAT00000009555	-2.634	2.79791e-25
EMLSAT00000006370	-5.678	3.71257e-25
EMLSAT00000011072	-2.226	9.20486e-25
EMLSAT00000009717	-6.467	1.06667e-24
EMLSAT00000004209	-1.277	1.26913e-24
EMLSAT00000008980	-2.381	1.84975e-24
EMLSAT00000001609	-1.732	1.89958e-24
EMLSAT00000011792	-2.223	2.68397e-24
EMLSAT00000008876	-1.387	4.18638e-24
EMLSAT00000006857	-2.87	5.24256e-24
EMLSAT00000012085	-3.466	9.3997e-24
EMLSAT00000007100	-1.485	1.11656e-23
EMLSAT00000009402	-3.039	3.18882e-23
EMLSAT00000003195	-9.899	3.21123e-23
EMLSAT00000006192	-9.355	5.53624e-23
EMLSAT00000005632	-1.556	5.659e-23
EMLSAT00000008940	-1.842	6.8985e-23
EMLSAT00000005289	-1.539	7.32892e-23
EMLSAT00000003142	-1.696	8.525e-23
EMLSAT00000007947	-1.434	8.86256e-23
EMLSAT00000003795	-1.789	1.30628e-22
EMLSAT00000003062	-2.461	1.3431e-22
EMLSAT00000005971	-2.601	2.63234e-22
EMLSAT00000006420	-5.499	3.27811e-22
EMLSAT00000004688	-3.717	4.48778e-22
EMLSAT00000005214	-7.205	6.22939e-22
EMLSAT00000001069	-4.162	8.94268e-22
EMLSAT00000003061	-2.286	1.1262e-21
EMLSAT00000000365	-1.328	2.37458e-21
EMLSAT00000000830	-8.357	2.50944e-21
EMLSAT00000008661	-1.271	2.60118e-21
EMLSAT00000001001	-2.659	2.88481e-21
EMLSAT00000005364	-1.113	3.79861e-21
EMLSAT00000008333	-2.047	4.11119e-21
EMLSAT00000007834	-2.271	1.21744e-20
EMLSAT00000007534	-3.327	1.3831e-20
EMLSAT00000008782	-2.539	1.69211e-20
EMLSAT00000004892	-1.83	1.74332e-20
EMLSAT00000012569	-1.537	1.7999e-20
EMLSAT00000003928	-1.455	1.83797e-20
EMLSAT00000012111	-8.287	2.42375e-20
EMLSAT00000002781	-2.149	3.90957e-20
EMLSAT00000001081	-2.313	4.48772e-20
EMLSAT00000006613	-2.198	6.79821e-20
EMLSAT00000012975	-3.041	7.31645e-20
EMLSAT00000004100	-2.22	8.40804e-20
EMLSAT00000012112	-8.932	8.45651e-20
EMLSAT00000006463	-0.972	8.66809e-20
EMLSAT00000012374	-3.294	9.87833e-20
EMLSAT00000011277	-2.526	1.02904e-19
EMLSAT00000009957	-6.139	1.34784e-19
EMLSAT00000007666	-1.952	1.46327e-19
EMLSAT00000012816	-1.931	1.72089e-19
EMLSAT00000010701	-2.056	2.41784e-19
EMLSAT00000007448	-1.554	3.5593e-19
EMLSAT00000011351	-1.335	8.70812e-19
EMLSAT00000006019	-5.321	8.91933e-19
EMLSAT00000010063	-1.805	1.43144e-18
EMLSAT00000001921	-1.595	2.86691e-18
EMLSAT00000002880	-1.785	2.95819e-18
EMLSAT00000005213	-3.288	3.02818e-18
EMLSAT00000003329	-1.825	3.06816e-18
EMLSAT00000007284	-3.643	3.12282e-18
EMLSAT00000006813	-1.966	3.1692e-18
EMLSAT00000003476	-2.318	3.2689e-18
EMLSAT00000004719	-1.504	9.75085e-18
EMLSAT00000011882	-1.799	1.2269e-17
EMLSAT00000010575	-1.381	2.31975e-17
EMLSAT00000010638	-1.281	3.78122e-17
EMLSAT00000000112	-2.633	4.02806e-17
EMLSAT00000000721	-2.101	6.45367e-17
EMLSAT00000011987	-3.755	8.74917e-17
EMLSAT00000007138	-1.362	9.78657e-17
EMLSAT00000000119	-0.92	1.55246e-16
EMLSAT00000011350	-1.186	1.61468e-16
EMLSAT00000000550	-0.777	1.64695e-16
EMLSAT00000004372	-3.114	2.32624e-16
EMLSAT00000006690	-1.253	2.39725e-16
EMLSAT00000011113	-1.628	2.51376e-16
EMLSAT00000002654	-1.71	3.6019e-16
EMLSAT00000007339	-6.11	4.80672e-16
EMLSAT00000007460	-1.889	5.06436e-16
EMLSAT00000011863	-0.659	5.24241e-16
EMLSAT00000002785	-1.727	6.74448e-16
EMLSAT00000000225	-1.252	7.4171e-16
EMLSAT00000007648	-1.459	7.91069e-16
EMLSAT00000005305	-2.231	1.00269e-15
EMLSAT00000012691	-2.782	1.08277e-15
EMLSAT00000000648	-1.753	1.11379e-15
EMLSAT00000004567	-1.127	1.17916e-15
EMLSAT00000005040	-1.217	1.21527e-15
EMLSAT00000007420	-3.11	1.25045e-15
EMLSAT00000008162	-1.538	1.58134e-15
EMLSAT00000005221	-0.95	1.87498e-15
EMLSAT00000013025	-2.894	2.28784e-15
EMLSAT00000006333	-4.797	2.29298e-15
EMLSAT00000003349	-8.295	2.65446e-15
EMLSAT00000007294	-1.936	3.00317e-15
EMLSAT00000005707	-1.908	3.13622e-15
EMLSAT00000009047	-2.065	3.28864e-15
EMLSAT00000012123	-1.875	3.63647e-15
EMLSAT00000011539	-1.324	5.64083e-15
EMLSAT00000000252	-1.672	5.69512e-15
EMLSAT00000012583	-1.897	6.5315e-15
EMLSAT00000011749	-1.465	9.04592e-15
EMLSAT00000002906	-1.299	1.16525e-14
EMLSAT00000005210	-3.852	1.40109e-14
EMLSAT00000000081	-8.101	1.62703e-14
EMLSAT00000009947	-2.642	1.72054e-14
EMLSAT00000010802	-1.312	1.91075e-14
EMLSAT00000004619	-2.182	3.12009e-14
EMLSAT00000003801	-2.331	3.18279e-14
EMLSAT00000012902	-1.797	7.71781e-14
EMLSAT00000001427	-2.86	8.20221e-14
EMLSAT00000008586	-2.178	9.37105e-14
EMLSAT00000002403	-1.307	9.78222e-14
EMLSAT00000012245	-1.566	9.84702e-14
EMLSAT00000002039	-2.129	1.25545e-13
EMLSAT00000000132	-2.278	1.94309e-13
EMLSAT00000004005	-1.678	2.24943e-13
EMLSAT00000001114	-4.592	2.47183e-13
EMLSAT00000000782	-24.689	3.47508e-13
EMLSAT00000012778	-2.88	3.86248e-13
EMLSAT00000010918	-1.395	3.8859e-13
EMLSAT00000002823	-24.638	3.90411e-13
EMLSAT00000006935	-2.15	4.08861e-13
EMLSAT00000001555	-1.23	5.51585e-13
EMLSAT00000010136	-4.151	9.80917e-13
EMLSAT00000012920	-1.235	1.0619e-12
EMLSAT00000000671	-6.747	1.08353e-12
EMLSAT00000002512	-1.034	1.42318e-12
EMLSAT00000011961	-1.68	1.59409e-12
EMLSAT00000005956	-3.035	1.60578e-12
EMLSAT00000006435	-2.723	1.76501e-12
EMLSAT00000008990	-3.391	1.77475e-12
EMLSAT00000004576	-0.885	1.81612e-12
EMLSAT00000003468	-1.541	1.9406e-12
EMLSAT00000008588	-2.78	1.94243e-12
EMLSAT00000010514	-1.847	2.65592e-12
EMLSAT00000003214	-1.322	2.79646e-12
EMLSAT00000006421	-1.747	3.00862e-12
EMLSAT00000009829	-2.005	3.25757e-12
EMLSAT00000008479	-3.317	3.50566e-12
EMLSAT00000011566	-1.457	3.61388e-12
EMLSAT00000003261	-6.479	3.80759e-12
EMLSAT00000007647	-1.375	4.2677e-12
EMLSAT00000004505	-1.09	5.65399e-12
EMLSAT00000010186	-1.283	5.66437e-12
EMLSAT00000012880	-3.89	6.24148e-12
EMLSAT00000003175	-1.951	6.33254e-12
EMLSAT00000003348	-7.511	7.86688e-12
EMLSAT00000012050	-1.95	8.23335e-12
EMLSAT00000006442	-1.659	9.72622e-12
EMLSAT00000010526	-1.474	9.74883e-12
EMLSAT00000004762	-0.86	1.00296e-11
EMLSAT00000011413	-1.243	1.10569e-11
EMLSAT00000008276	-4.779	1.31661e-11
EMLSAT00000002908	-1.267	1.51676e-11
EMLSAT00000003278	-1.436	1.59911e-11
EMLSAT00000001535	-1.177	1.96833e-11
EMLSAT00000003127	-1.99	2.30061e-11
EMLSAT00000008859	-1.959	2.32095e-11
EMLSAT00000003233	-2.326	2.58982e-11
EMLSAT00000001158	-2.334	2.65165e-11
EMLSAT00000012347	-0.944	3.29678e-11
EMLSAT00000010319	-0.583	3.66469e-11
EMLSAT00000006889	-0.997	3.77808e-11
EMLSAT00000006593	-1.439	4.10114e-11
EMLSAT00000003409	-1.35	4.54744e-11
EMLSAT00000006095	-1.611	4.56801e-11
EMLSAT00000011801	-1.749	4.64774e-11
EMLSAT00000007725	-1.266	4.85206e-11
EMLSAT00000008268	-1.797	4.87617e-11
EMLSAT00000010032	-3.672	6.36975e-11
EMLSAT00000005080	-1.785	1.08306e-10
EMLSAT00000009440	-1.689	1.10104e-10
EMLSAT00000002943	-8.958	1.12378e-10
EMLSAT00000001451	-1.482	1.71115e-10
EMLSAT00000002617	-0.656	1.82723e-10
EMLSAT00000001680	-2.29	1.86721e-10
EMLSAT00000007390	-1.631	1.86721e-10
EMLSAT00000010616	-1.247	2.11058e-10
EMLSAT00000001725	-2.557	2.54515e-10
EMLSAT00000011439	-6.405	3.33126e-10
EMLSAT00000004926	-0.696	3.41062e-10
EMLSAT00000010929	-0.668	3.43711e-10
EMLSAT00000002707	-1.437	3.50662e-10
EMLSAT00000006532	-1.036	3.77899e-10
EMLSAT00000003408	-1.199	3.78881e-10
EMLSAT00000005763	-3.212	4.09105e-10
EMLSAT00000006088	-1.273	4.47908e-10
EMLSAT00000009864	-1.173	4.77473e-10
EMLSAT00000009021	-0.964	5.31464e-10
EMLSAT00000010499	-2.564	5.90205e-10
EMLSAT00000005917	-1.004	6.20812e-10
EMLSAT00000011238	-1.012	7.28365e-10
EMLSAT00000003229	-2.581	8.05913e-10
EMLSAT00000005744	-1.147	8.28502e-10
EMLSAT00000005790	-2.554	8.60372e-10
EMLSAT00000007520	-0.453	9.40568e-10
EMLSAT00000011929	-7.1	1e-09
EMLSAT00000009685	-1.206	1e-09
EMLSAT00000001351	-4.507	1.12843e-09
EMLSAT00000010408	-0.718	1.24725e-09
EMLSAT00000011313	-1.977	1.40382e-09
EMLSAT00000001288	-2.088	1.41736e-09
EMLSAT00000010838	-1.905	1.52195e-09
EMLSAT00000004427	-1.383	1.90126e-09
EMLSAT00000000714	-0.874	2e-09
EMLSAT00000002525	-1.22	2.07843e-09
EMLSAT00000009434	-1.02	2.09126e-09
EMLSAT00000005240	-0.658	2.28964e-09
EMLSAT00000009206	-1.862	2.49146e-09
EMLSAT00000003962	-1.574	2.53572e-09
EMLSAT00000006446	-3.976	2.75559e-09
EMLSAT00000012806	-2.193	2.78957e-09
EMLSAT00000005006	-0.642	3.31789e-09
EMLSAT00000010591	-1.971	3.61999e-09
EMLSAT00000006667	-1.074	3.70009e-09
EMLSAT00000006583	-1.487	3.94614e-09
EMLSAT00000000850	-1.783	4e-09
EMLSAT00000012124	-7.603	4.20657e-09
EMLSAT00000000244	-1.518	4.39761e-09
EMLSAT00000002375	-0.515	6.32322e-09
EMLSAT00000000658	-1.349	6.33706e-09
EMLSAT00000001077	-1.324	8.32332e-09
EMLSAT00000009663	-2.771	8.85772e-09
EMLSAT00000003255	-1.461	9.81388e-09
EMLSAT00000005857	-1.417	1.06193e-08
EMLSAT00000000901	-1.469	1.09408e-08
EMLSAT00000001785	-0.587	1.09408e-08
EMLSAT00000009786	-0.6	1.21753e-08
EMLSAT00000008910	-0.784	1.3e-08
EMLSAT00000003816	-1.057	1.3e-08
EMLSAT00000002217	-0.911	1.53012e-08
EMLSAT00000010007	-1.767	1.75007e-08
EMLSAT00000011833	-0.96	1.76875e-08
EMLSAT00000001429	-1.051	1.87637e-08
EMLSAT00000010141	-1.064	1.87637e-08
EMLSAT00000012870	-1.132	2.21723e-08
EMLSAT00000010200	-0.938	2.44082e-08
EMLSAT00000006332	-2.537	2.62271e-08
EMLSAT00000004091	-1.886	2.64517e-08
EMLSAT00000008914	-3.637	2.96228e-08
EMLSAT00000013040	-1.098	3e-08
EMLSAT00000007331	-0.297	3.04289e-08
EMLSAT00000007451	-1.395	3.2e-08
EMLSAT00000000763	-1.145	3.2e-08
EMLSAT00000008514	-0.631	3.24848e-08
EMLSAT00000008568	-1.57	3.24848e-08
EMLSAT00000003497	-6.445	3.65459e-08
EMLSAT00000002774	-2.625	4.25918e-08
EMLSAT00000007702	-1.048	4.32917e-08
EMLSAT00000008083	-0.422	4.33936e-08
EMLSAT00000000073	-2.527	4.41003e-08
EMLSAT00000009005	-3.16	4.75914e-08
EMLSAT00000005471	-1.496	4.93767e-08
EMLSAT00000000597	-0.754	5.03978e-08
EMLSAT00000003366	-1.215	5.03978e-08
EMLSAT00000013076	-2.146	5.05457e-08
EMLSAT00000010726	-1.79	5.27852e-08
EMLSAT00000011841	-3.604	5.43566e-08
EMLSAT00000007470	-1.375	6.11328e-08
EMLSAT00000012453	-2.805	6.13432e-08
EMLSAT00000008193	-1.546	6.78673e-08
EMLSAT00000007907	-1.33	7.84302e-08
EMLSAT00000005469	-2.548	8.09002e-08
EMLSAT00000002782	-1.519	8.76213e-08
EMLSAT00000001124	-1.776	8.85e-08
EMLSAT00000002079	-0.873	8.88427e-08
EMLSAT00000007382	-1.423	9.2186e-08
EMLSAT00000011762	-3.087	9.73298e-08
EMLSAT00000010149	-1.554	1.0524e-07
EMLSAT00000012100	-2.858	1.16182e-07
EMLSAT00000009723	-0.605	1.25193e-07
EMLSAT00000011023	-1.555	1.45355e-07
EMLSAT00000005550	-7.434	1.48465e-07
EMLSAT00000005207	-0.507	1.50092e-07
EMLSAT00000005754	-0.767	1.62855e-07
EMLSAT00000002066	-0.728	1.8022e-07
EMLSAT00000006516	-0.697	1.82e-07
EMLSAT00000012062	-0.915	1.82e-07
EMLSAT00000002388	-0.606	1.8451e-07
EMLSAT00000004988	-1.105	1.88291e-07
EMLSAT00000000867	-5.541	1.93575e-07
EMLSAT00000009989	-4.04	2.12665e-07
EMLSAT00000005474	-0.491	2.40813e-07
EMLSAT00000000786	-1.234	2.72532e-07
EMLSAT00000010377	-0.536	2.9111e-07
EMLSAT00000002046	-1.126	3.25624e-07
EMLSAT00000010304	-1.274	3.28693e-07
EMLSAT00000005630	-1.049	3.29575e-07
EMLSAT00000012021	-2.207	3.33422e-07
EMLSAT00000000852	-4.021	3.42898e-07
EMLSAT00000012042	-0.59	4.0187e-07
EMLSAT00000009737	-0.469	4.10518e-07
EMLSAT00000011293	-2.582	4.10518e-07
EMLSAT00000004507	-1.054	4.1225e-07
EMLSAT00000012261	-0.646	4.14e-07
EMLSAT00000005893	-0.983	4.24703e-07
EMLSAT00000007651	-2.084	5.06e-07
EMLSAT00000012802	-0.646	5.26353e-07
EMLSAT00000000199	-1.211	5.49711e-07
EMLSAT00000000467	-1.4	5.49711e-07
EMLSAT00000000795	-1.646	5.54584e-07
EMLSAT00000005413	-0.962	5.94157e-07
EMLSAT00000005083	-0.792	6.17187e-07
EMLSAT00000008594	-0.387	6.17187e-07
EMLSAT00000004740	-1.844	6.31124e-07
EMLSAT00000009940	-1.267	6.54263e-07
EMLSAT00000009001	-0.739	6.54507e-07
EMLSAT00000003351	-5.851	6.56238e-07
EMLSAT00000005024	-0.565	6.56238e-07
EMLSAT00000012320	-2.328	6.80112e-07
EMLSAT00000007945	-1.814	7.36461e-07
EMLSAT00000007047	-0.714	7.66326e-07
EMLSAT00000002401	-0.535	8.44786e-07
EMLSAT00000012311	-0.481	8.47398e-07
EMLSAT00000001825	-1.675	8.52394e-07
EMLSAT00000010744	-0.751	8.79948e-07
EMLSAT00000006910	-1.869	8.85055e-07
EMLSAT00000000032	-0.551	9.03e-07
EMLSAT00000007653	-0.964	9.23183e-07
EMLSAT00000004171	-2.041	9.34288e-07
EMLSAT00000001174	-1.14	9.76e-07
EMLSAT00000002303	-0.397	9.76e-07
EMLSAT00000003554	-0.436	1.02081e-06
EMLSAT00000011318	-0.857	1.02264e-06
EMLSAT00000011535	-0.638	1.03777e-06
EMLSAT00000005151	-0.476	1.08419e-06
EMLSAT00000007434	-0.526	1.08868e-06
EMLSAT00000009937	-2.302	1.14829e-06
EMLSAT00000009154	-1.129	1.25157e-06
EMLSAT00000008188	-0.666	1.3074e-06
EMLSAT00000003986	-0.751	1.35924e-06
EMLSAT00000006290	-0.81	1.42818e-06
EMLSAT00000005199	-1.3	1.47622e-06
EMLSAT00000011025	-2.05	1.49635e-06
EMLSAT00000012313	-1.779	1.51288e-06
EMLSAT00000003897	-1.271	1.5453e-06
EMLSAT00000010262	-3.074	1.5758e-06
EMLSAT00000010435	-0.472	1.61408e-06
EMLSAT00000007021	-1.016	1.742e-06
EMLSAT00000011599	-0.737	1.7904e-06
EMLSAT00000009775	-1.399	1.8022e-06
EMLSAT00000006682	-1.144	1.81991e-06
EMLSAT00000004245	-1.084	1.9026e-06
EMLSAT00000005346	-0.936	1.99009e-06
EMLSAT00000001065	-1.196	2.01025e-06
EMLSAT00000004643	-1.06	2.01025e-06
EMLSAT00000003215	-1.134	2.02707e-06
EMLSAT00000009130	-0.462	2.08075e-06
EMLSAT00000004174	-2.414	2.21447e-06
EMLSAT00000012675	-0.487	2.3384e-06
EMLSAT00000011189	-0.459	2.57871e-06
EMLSAT00000003613	-0.779	2.62987e-06
EMLSAT00000006672	-0.516	2.7036e-06
EMLSAT00000004337	-1.3	3.10029e-06
EMLSAT00000001761	-0.836	3.28467e-06
EMLSAT00000001625	-1.688	3.47778e-06
EMLSAT00000001987	-0.887	3.47778e-06
EMLSAT00000011378	-0.566	3.72853e-06
EMLSAT00000000702	-0.514	3.81441e-06
EMLSAT00000003399	-4.007	3.863e-06
EMLSAT00000008225	-0.809	3.88953e-06
EMLSAT00000003042	-4.343	4.10025e-06
EMLSAT00000012908	-1.038	4.12742e-06
EMLSAT00000003865	-1.955	4.20722e-06
EMLSAT00000009527	-0.992	4.20722e-06
EMLSAT00000002261	-1.605	4.21057e-06
EMLSAT00000011283	-0.553	4.23439e-06
EMLSAT00000008724	-0.909	4.34375e-06
EMLSAT00000005222	-1.818	4.39936e-06
EMLSAT00000005405	-0.359	4.79391e-06
EMLSAT00000001864	-0.904	4.88449e-06
EMLSAT00000012526	-0.588	4.991e-06
EMLSAT00000009482	-2.056	4.999e-06
EMLSAT00000010241	-1.284	5.05045e-06
EMLSAT00000011519	-1.116	5.20918e-06
EMLSAT00000006275	-0.993	5.29663e-06
EMLSAT00000012071	-1.24	5.43128e-06
EMLSAT00000004757	-1.182	6.31924e-06
EMLSAT00000007797	-2.268	6.40745e-06
EMLSAT00000001691	-1.837	6.41739e-06
EMLSAT00000002377	-1.129	6.50466e-06
EMLSAT00000010969	-0.866	6.52539e-06
EMLSAT00000002170	-2.899	6.56015e-06
EMLSAT00000008572	-3.59	6.86161e-06
EMLSAT00000003874	-1.648	6.98665e-06
EMLSAT00000010316	-0.709	7.49881e-06
EMLSAT00000004548	-0.654	7.53715e-06
EMLSAT00000003120	-0.452	7.60129e-06
EMLSAT00000004355	-1.423	7.77049e-06
EMLSAT00000004940	-0.466	7.91049e-06
EMLSAT00000004517	-0.891	8.38471e-06
EMLSAT00000009702	-0.894	8.61594e-06
EMLSAT00000011489	-0.847	8.61594e-06
EMLSAT00000011888	-2.505	8.69721e-06
EMLSAT00000008958	-0.577	8.718e-06
EMLSAT00000005938	-0.693	8.77434e-06
EMLSAT00000010459	-0.882	8.77661e-06
EMLSAT00000002969	-0.552	8.92117e-06
EMLSAT00000006630	-0.833	9.065e-06
EMLSAT00000010775	-1.127	9.29744e-06
EMLSAT00000003835	-2.031	9.32425e-06
EMLSAT00000007554	-0.658	1.02068e-05
EMLSAT00000003775	-1.989	1.03985e-05
EMLSAT00000010547	-0.876	1.05277e-05
EMLSAT00000001448	-0.784	1.07835e-05
EMLSAT00000006407	-1.196	1.13817e-05
EMLSAT00000004939	-1.093	1.23305e-05
EMLSAT00000000589	-1.232	1.28305e-05
EMLSAT00000000400	-0.86	1.29201e-05
EMLSAT00000006279	-1.344	1.30972e-05
EMLSAT00000004557	-0.976	1.34939e-05
EMLSAT00000003279	-1.152	1.37128e-05
EMLSAT00000008348	-0.847	1.38252e-05
EMLSAT00000003543	-0.949	1.41153e-05
EMLSAT00000009204	-0.854	1.42375e-05
EMLSAT00000005143	-10.689	1.56742e-05
EMLSAT00000007974	-1.946	1.56742e-05
EMLSAT00000010502	-2.242	1.66089e-05
EMLSAT00000007126	-0.807	1.67769e-05
EMLSAT00000008631	-7.82	1.78051e-05
EMLSAT00000007661	-0.602	1.7969e-05
EMLSAT00000009008	-1.187	1.80873e-05
EMLSAT00000000899	-0.5	1.87944e-05
EMLSAT00000010394	-1.437	1.99392e-05
EMLSAT00000003153	-1.575	1.99713e-05
EMLSAT00000012563	-0.756	2.05732e-05
EMLSAT00000005116	-5.765	2.08853e-05
EMLSAT00000002071	-0.518	2.16663e-05
EMLSAT00000006194	-0.631	2.17322e-05
EMLSAT00000002702	-0.904	2.25705e-05
EMLSAT00000011194	-0.806	2.25785e-05
EMLSAT00000012625	-1.078	2.26554e-05
EMLSAT00000012737	-1.144	2.26781e-05
EMLSAT00000006680	-0.872	2.31131e-05
EMLSAT00000007449	-1.095	2.42136e-05
EMLSAT00000004977	-0.51	2.43607e-05
EMLSAT00000011722	-1.473	2.43607e-05
EMLSAT00000001645	-1.081	2.46311e-05
EMLSAT00000005847	-2.312	2.54908e-05
EMLSAT00000008184	-0.889	2.58492e-05
EMLSAT00000009709	-0.854	2.58492e-05
EMLSAT00000010571	-4.791	2.75879e-05
EMLSAT00000009153	-1.982	2.89247e-05
EMLSAT00000002761	-0.323	3.02058e-05
EMLSAT00000007137	-0.419	3.05486e-05
EMLSAT00000004324	-2.941	3.09903e-05
EMLSAT00000009007	-1.947	3.22184e-05
EMLSAT00000003627	-1.257	3.24022e-05
EMLSAT00000001252	-0.583	3.29542e-05
EMLSAT00000010222	-1.332	3.30212e-05
EMLSAT00000010803	-0.683	3.43123e-05
EMLSAT00000012735	-0.722	3.43266e-05
EMLSAT00000000908	-0.321	3.43502e-05
EMLSAT00000006679	-0.506	3.43502e-05
EMLSAT00000001984	-0.995	3.45558e-05
EMLSAT00000003282	-1.537	3.48158e-05
EMLSAT00000002901	-0.646	3.55156e-05
EMLSAT00000005048	-1.276	3.60425e-05
EMLSAT00000007258	-1.082	3.70279e-05
EMLSAT00000005039	-1.248	3.73675e-05
EMLSAT00000007366	-3.139	3.97527e-05
EMLSAT00000007944	-1.349	3.97583e-05
EMLSAT00000009203	-0.714	4.42552e-05
EMLSAT00000009750	-2.102	4.56434e-05
EMLSAT00000012820	-1.872	4.67396e-05
EMLSAT00000006592	-1.512	4.77281e-05
EMLSAT00000004566	-1.2	4.85701e-05
EMLSAT00000008805	-0.514	4.85701e-05
EMLSAT00000007487	-0.412	4.92586e-05
EMLSAT00000002336	-0.34	5.02911e-05
EMLSAT00000012086	-1.09	5.03579e-05
EMLSAT00000012545	-0.436	5.1274e-05
EMLSAT00000003833	-0.755	5.19388e-05
EMLSAT00000004987	-1.58	5.67077e-05
EMLSAT00000012602	-0.869	5.72343e-05
EMLSAT00000012488	-0.749	5.7569e-05
EMLSAT00000004856	-1.979	5.75766e-05
EMLSAT00000004591	-0.29	5.89541e-05
EMLSAT00000000307	-0.296	5.92052e-05
EMLSAT00000009446	-0.398	5.9271e-05
EMLSAT00000006315	-0.769	6.05079e-05
EMLSAT00000006496	-1.22	6.29791e-05
EMLSAT00000010348	-1.237	6.29946e-05
EMLSAT00000011486	-0.809	6.68808e-05
EMLSAT00000002788	-0.449	6.71728e-05
EMLSAT00000011086	-0.826	6.84733e-05
EMLSAT00000008061	-0.38	7.26468e-05
EMLSAT00000011700	-0.995	7.36239e-05
EMLSAT00000000600	-0.475	7.60494e-05
EMLSAT00000012601	-0.812	7.60494e-05
EMLSAT00000007964	-0.593	8.07307e-05
EMLSAT00000011346	-0.429	8.16179e-05
EMLSAT00000012479	-0.393	8.17452e-05
EMLSAT00000009718	-1.65	8.32306e-05
EMLSAT00000010916	-0.641	8.32306e-05
EMLSAT00000009886	-0.474	8.58356e-05
EMLSAT00000012838	-0.969	8.85227e-05
EMLSAT00000005879	-1.033	9.24146e-05
EMLSAT00000005155	-1.466	0.000100311
EMLSAT00000005812	-1.283	0.000100311
EMLSAT00000010849	-1.485	0.000100772
EMLSAT00000007295	-0.866	0.000101303
EMLSAT00000012031	-0.25	0.000102392
EMLSAT00000011593	-0.406	0.000105482
EMLSAT00000009812	-1.109	0.000107099
EMLSAT00000011933	-1.545	0.000107651
EMLSAT00000010670	-0.755	0.000113868
EMLSAT00000006808	-1.049	0.000114045
EMLSAT00000008008	-1.124	0.00011464
EMLSAT00000004473	-0.435	0.000116567
EMLSAT00000012825	-1.654	0.000118638
EMLSAT00000000230	-0.338	0.000120293
EMLSAT00000008730	-0.43	0.00012538
EMLSAT00000009710	-0.339	0.000127403
EMLSAT00000009594	-0.602	0.000127614
EMLSAT00000010528	-1.607	0.000127614
EMLSAT00000011131	-1.519	0.000132255
EMLSAT00000009441	-0.415	0.000133135
EMLSAT00000000511	-1.493	0.000134481
EMLSAT00000009212	-0.939	0.000135015
EMLSAT00000004465	-1.028	0.00014425
EMLSAT00000004183	-0.739	0.00014635
EMLSAT00000004797	-1.747	0.00014635
EMLSAT00000010991	-0.534	0.00014635
EMLSAT00000012213	-5.967	0.00014795
EMLSAT00000007121	-0.815	0.000149308
EMLSAT00000005740	-0.324	0.000154688
EMLSAT00000007139	-0.799	0.000162089
EMLSAT00000011063	-0.865	0.000162656
EMLSAT00000002994	-0.411	0.000163495
EMLSAT00000010188	-1.153	0.000163495
EMLSAT00000011452	-0.423	0.000171939
EMLSAT00000011304	-1.354	0.000178268
EMLSAT00000007016	-0.484	0.00017828
EMLSAT00000002347	-0.319	0.000180351
EMLSAT00000011447	-1.009	0.000191622
EMLSAT00000003560	-2.443	0.000200822
EMLSAT00000006938	-0.423	0.000203637
EMLSAT00000007004	-1.49	0.000205248
EMLSAT00000004605	-1.334	0.000209814
EMLSAT00000003059	-1.686	0.000218133
EMLSAT00000003797	-0.552	0.000219981
EMLSAT00000006223	-1.003	0.000220195
EMLSAT00000011968	-0.482	0.000220889
EMLSAT00000004348	-0.964	0.000222874
EMLSAT00000010725	-0.36	0.000223832
EMLSAT00000008642	-1.104	0.000226334
EMLSAT00000010762	-1.196	0.000232292
EMLSAT00000011726	-1.615	0.000233689
EMLSAT00000005916	-0.401	0.000234015
EMLSAT00000012927	-0.655	0.000234463
EMLSAT00000000691	-0.709	0.000245372
EMLSAT00000005862	-0.755	0.000251423
EMLSAT00000005007	-0.637	0.000257125
EMLSAT00000007429	-0.658	0.000257761
EMLSAT00000006070	-0.7	0.000258284
EMLSAT00000011650	-1.907	0.000260858
EMLSAT00000001498	-2.367	0.000266855
EMLSAT00000012939	-0.299	0.000267845
EMLSAT00000007733	-0.783	0.000272649
EMLSAT00000007159	-0.861	0.000274215
EMLSAT00000011518	-0.903	0.000284173
EMLSAT00000004648	-0.939	0.00028579
EMLSAT00000006959	-0.57	0.000290085
EMLSAT00000005859	-1.345	0.000293209
EMLSAT00000004162	-1.835	0.00029451
EMLSAT00000006156	-0.386	0.000298495
EMLSAT00000005599	-0.311	0.000300406
EMLSAT00000007458	-1.879	0.000300474
EMLSAT00000011770	-0.924	0.000305574
EMLSAT00000005220	-0.979	0.000308806
EMLSAT00000000937	-0.73	0.000311492
EMLSAT00000012578	-0.466	0.000317055
EMLSAT00000012365	-0.91	0.000321673
EMLSAT00000001654	-0.73	0.000323049
EMLSAT00000011915	-0.684	0.000327229
EMLSAT00000006346	-1.052	0.000328253
EMLSAT00000008680	-1.735	0.000334513
EMLSAT00000012246	-0.84	0.00033861
EMLSAT00000005988	-0.585	0.000343635
EMLSAT00000011310	-0.399	0.000346646
EMLSAT00000001509	-1.385	0.000346884
EMLSAT00000004326	-5.379	0.000347073
EMLSAT00000009908	-0.623	0.000347774
EMLSAT00000008827	-0.304	0.000348754
EMLSAT00000007118	-1.607	0.000351132
EMLSAT00000002772	-0.831	0.000366519
EMLSAT00000001083	-1.409	0.000369346
EMLSAT00000009341	-5.233	0.000375019
EMLSAT00000006013	-2.072	0.000377023
EMLSAT00000001666	-0.661	0.000381721
EMLSAT00000007875	-0.795	0.000382459
EMLSAT00000012274	-0.457	0.000389417
EMLSAT00000005897	-0.933	0.000391566
EMLSAT00000001907	-1.422	0.000393171
EMLSAT00000009701	-1.221	0.000414694
EMLSAT00000000585	-0.82	0.000416224
EMLSAT00000002924	-0.413	0.00042116
EMLSAT00000005377	-0.645	0.000431178
EMLSAT00000012280	-1.146	0.000446367
EMLSAT00000005620	-0.979	0.000455091
EMLSAT00000010135	-4.989	0.000457955
EMLSAT00000007637	-3.009	0.000464839
EMLSAT00000005393	-1.204	0.000472967
EMLSAT00000007831	-0.514	0.000472967
EMLSAT00000010765	-0.527	0.000475076
EMLSAT00000012750	-1.037	0.000475076
EMLSAT00000000666	-0.304	0.000482805
EMLSAT00000007369	-1.205	0.000483862
EMLSAT00000011794	-1.18	0.000504003
EMLSAT00000012959	-1.377	0.000510346
EMLSAT00000004056	-0.317	0.0005151
EMLSAT00000006812	-0.919	0.000519706
EMLSAT00000005209	-3.94	0.000522932
EMLSAT00000009218	-0.86	0.000528216
EMLSAT00000006018	-0.515	0.000534806
EMLSAT00000000496	-0.899	0.000545536
EMLSAT00000001956	-1.816	0.000546138
EMLSAT00000006030	-0.779	0.000548202
EMLSAT00000006715	-1.008	0.000563498
EMLSAT00000007146	-0.336	0.000565526
EMLSAT00000000325	-2.754	0.000565911
EMLSAT00000001736	-0.584	0.000570757
EMLSAT00000007073	-0.988	0.000573766
EMLSAT00000011345	-1.006	0.000578757
EMLSAT00000006838	-0.355	0.00058413
EMLSAT00000001729	-0.912	0.000585148
EMLSAT00000010294	-0.484	0.000586001
EMLSAT00000006354	-0.822	0.000594145
EMLSAT00000013042	-0.28	0.000613732
EMLSAT00000007303	-0.908	0.00062083
EMLSAT00000006698	-0.408	0.000629466
EMLSAT00000003568	-0.373	0.000631093
EMLSAT00000010356	-0.423	0.000661724
EMLSAT00000012155	-0.429	0.000671561
EMLSAT00000003305	-0.45	0.000677619
EMLSAT00000000075	-0.52	0.000682654
EMLSAT00000012227	-1.12	0.000685754
EMLSAT00000000951	-0.34	0.000690045
EMLSAT00000008337	-1.005	0.000690869
EMLSAT00000008336	-1.105	0.000696247
EMLSAT00000004357	-0.886	0.000711723
EMLSAT00000001741	-0.352	0.000736607
EMLSAT00000008692	-0.309	0.000738524
EMLSAT00000005424	-1.042	0.000739586
EMLSAT00000008303	-0.96	0.000741608
EMLSAT00000001543	-0.359	0.000761209
EMLSAT00000003478	-1.083	0.000761209
EMLSAT00000010716	-3.794	0.000764954
EMLSAT00000006266	-0.308	0.000765077
EMLSAT00000000766	-0.357	0.000766796
EMLSAT00000006028	-3.139	0.000776201
EMLSAT00000008456	-0.534	0.000777272
EMLSAT00000005529	-0.567	0.000782708
EMLSAT00000003954	-0.44	0.000789804
EMLSAT00000001011	-1.869	0.00079984
EMLSAT00000004178	-0.644	0.000804784
EMLSAT00000011112	-0.328	0.00085017
EMLSAT00000011980	-0.846	0.00085017
EMLSAT00000012033	-1.041	0.000860584
EMLSAT00000003066	-0.293	0.000860624
EMLSAT00000000270	-0.366	0.000873709
EMLSAT00000008650	-0.855	0.000894343
EMLSAT00000006441	-0.336	0.000908689
EMLSAT00000006374	-0.438	0.000912122
EMLSAT00000009844	-0.385	0.000932112
EMLSAT00000003336	-0.574	0.000939983
EMLSAT00000002301	-1.237	0.000952812
EMLSAT00000013010	-1.006	0.000960469
EMLSAT00000000752	-0.877	0.000968987
EMLSAT00000000564	-2.103	0.000984211
EMLSAT00000005516	-0.473	0.00100277
EMLSAT00000001795	-0.351	0.00100459
EMLSAT00000006627	-0.443	0.00102036
EMLSAT00000007072	-0.881	0.00105168
EMLSAT00000006733	-0.386	0.001056
EMLSAT00000009719	-0.334	0.00106657
EMLSAT00000001752	-2.168	0.00107986
EMLSAT00000005715	-0.41	0.00108639
EMLSAT00000001079	-0.285	0.00114034
EMLSAT00000003850	-0.683	0.00115097
EMLSAT00000005617	-0.472	0.00116244
EMLSAT00000008280	-1.609	0.00116267
EMLSAT00000006793	-1.223	0.00116951
EMLSAT00000007346	-2.159	0.00117621
EMLSAT00000010893	-0.387	0.00118355
EMLSAT00000007879	-4.828	0.00118788
EMLSAT00000007992	-1.135	0.00119189
EMLSAT00000007719	-1.176	0.00125666
EMLSAT00000003978	-0.589	0.00126412
EMLSAT00000001776	-0.239	0.00127463
EMLSAT00000008239	-0.338	0.00127496
EMLSAT00000004822	-0.779	0.0012786
EMLSAT00000012522	-0.338	0.00128017
EMLSAT00000006000	-0.351	0.00130902
EMLSAT00000000402	-0.428	0.00131344
EMLSAT00000003147	-0.397	0.00132522
EMLSAT00000003534	-0.659	0.00133389
EMLSAT00000009773	-1.113	0.00133719
EMLSAT00000010888	-1.763	0.00133753
EMLSAT00000012505	-0.517	0.0013603
EMLSAT00000010828	-0.425	0.00136369
EMLSAT00000007926	-0.386	0.00139016
EMLSAT00000001981	-0.456	0.0014005
EMLSAT00000009468	-1.312	0.00140733
EMLSAT00000000674	-4.22	0.00142519
EMLSAT00000006487	-0.31	0.00144256
EMLSAT00000009489	-0.692	0.00145693
EMLSAT00000006538	-0.369	0.00147058
EMLSAT00000012733	-0.376	0.00147875
EMLSAT00000011227	-1.315	0.00148614
EMLSAT00000001450	-1.183	0.0015031
EMLSAT00000007476	-0.25	0.00151054
EMLSAT00000008723	-0.638	0.0015189
EMLSAT00000007087	-0.764	0.00153311
EMLSAT00000007482	-1.126	0.00154377
EMLSAT00000008567	-0.705	0.00154918
EMLSAT00000008679	-0.992	0.00157154
EMLSAT00000011451	-0.355	0.00157294
EMLSAT00000006651	-0.89	0.00158845
EMLSAT00000004743	-0.399	0.00160271
EMLSAT00000009171	-0.909	0.0016129
EMLSAT00000006034	-0.471	0.00163197
EMLSAT00000002379	-0.538	0.00165729
EMLSAT00000003714	-0.828	0.00165892
EMLSAT00000008122	-1.019	0.00167225
EMLSAT00000011693	-0.314	0.00168351
EMLSAT00000002833	-1.9	0.0016951
EMLSAT00000006708	-0.832	0.00174556
EMLSAT00000003124	-0.7	0.00177308
EMLSAT00000012904	-0.575	0.00182173
EMLSAT00000005694	-0.66	0.00182515
EMLSAT00000011367	-0.418	0.00184162
EMLSAT00000000090	-0.743	0.00184341
EMLSAT00000001722	-0.607	0.00186081
EMLSAT00000004159	-0.989	0.00190036
EMLSAT00000005773	-1.029	0.00197009
EMLSAT00000012436	-0.599	0.00197009
EMLSAT00000005105	-1.912	0.00198129
EMLSAT00000005538	-0.283	0.00201209
EMLSAT00000003930	-0.493	0.00204575
EMLSAT00000003007	-1.347	0.00210557
EMLSAT00000000717	-1.518	0.00211799
EMLSAT00000007433	-0.838	0.00212095
EMLSAT00000012239	-0.357	0.00213272
EMLSAT00000009967	-0.483	0.00214015
EMLSAT00000009613	-0.311	0.00215226
EMLSAT00000010395	-1.429	0.00215226
EMLSAT00000007837	-0.296	0.00218386
EMLSAT00000000505	-2.259	0.00224869
EMLSAT00000009464	-0.36	0.00227865
EMLSAT00000012793	-1.45	0.00227865
EMLSAT00000002663	-2.138	0.00235689
EMLSAT00000010578	-1.237	0.00237482
EMLSAT00000003779	-0.889	0.00241057
EMLSAT00000010205	-0.522	0.00243342
EMLSAT00000007452	-0.453	0.00248508
EMLSAT00000000303	-1.476	0.00249598
EMLSAT00000001731	-0.914	0.00252471
EMLSAT00000001940	-1.195	0.00258939
EMLSAT00000003837	-0.489	0.00259101
EMLSAT00000002730	-0.64	0.00260621
EMLSAT00000001925	-0.875	0.00265547
EMLSAT00000007961	-1.014	0.00266062
EMLSAT00000004680	-0.847	0.00267735
EMLSAT00000009365	-0.317	0.00279073
EMLSAT00000010482	-0.276	0.00283328
EMLSAT00000003633	-0.834	0.00284018
EMLSAT00000001592	-0.456	0.00289822
EMLSAT00000006077	-0.765	0.0029054
EMLSAT00000002801	-0.268	0.00292057
EMLSAT00000003765	-1.234	0.00292866
EMLSAT00000012435	-0.77	0.00292866
EMLSAT00000010646	-0.407	0.00294807
EMLSAT00000002083	-0.788	0.00296908
EMLSAT00000012734	-1.716	0.00297754
EMLSAT00000002381	-0.929	0.00297899
EMLSAT00000005323	-0.908	0.00300386
EMLSAT00000011852	-0.438	0.00305912
EMLSAT00000001265	-1.047	0.00307487
EMLSAT00000002767	-0.265	0.00307487
EMLSAT00000003699	-1.816	0.00307487
EMLSAT00000009649	-0.407	0.00311519
EMLSAT00000011531	-0.431	0.0031164
EMLSAT00000013073	-0.399	0.00313897
EMLSAT00000003587	-0.323	0.00316726
EMLSAT00000006755	-0.928	0.00317354
EMLSAT00000000566	-0.482	0.00317901
EMLSAT00000003875	-1.122	0.00324252
EMLSAT00000010381	-1.645	0.00335422
EMLSAT00000010945	-0.817	0.00335422
EMLSAT00000006977	-0.243	0.00337536
EMLSAT00000003225	-0.275	0.00338488
EMLSAT00000010841	-1.101	0.00340586
EMLSAT00000003849	-1.378	0.00342301
EMLSAT00000005871	-1.861	0.00346146
EMLSAT00000013020	-0.97	0.00348907
EMLSAT00000000216	-0.935	0.00349229
EMLSAT00000002428	-1.889	0.0034966
EMLSAT00000001243	-1.55	0.00351393
EMLSAT00000011504	-0.25	0.00351471
EMLSAT00000005569	-1.126	0.00351505
EMLSAT00000007280	-0.332	0.00351646
EMLSAT00000000839	-2.078	0.00358535
EMLSAT00000009128	-0.419	0.00360524
EMLSAT00000004570	-6.119	0.0036517
EMLSAT00000010738	-0.912	0.0036517
EMLSAT00000007341	-1.543	0.00366827
EMLSAT00000007380	-0.398	0.0037246
EMLSAT00000012985	-0.488	0.00377168
EMLSAT00000008936	-0.555	0.00381094
EMLSAT00000010349	-0.37	0.00381585
EMLSAT00000010158	-0.349	0.00385485
EMLSAT00000012696	-2.173	0.00385485
EMLSAT00000004423	-0.625	0.00391162
EMLSAT00000007776	-0.249	0.00393781
EMLSAT00000007757	-3.13	0.00409089
EMLSAT00000012082	-0.535	0.00410717
EMLSAT00000010504	-0.35	0.00412522
EMLSAT00000007163	-0.395	0.00413751
EMLSAT00000010862	-0.361	0.00415692
EMLSAT00000011190	-2.11	0.00416386
EMLSAT00000000385	-1.993	0.00418983
EMLSAT00000003911	-1.205	0.00419363
EMLSAT00000001005	-0.381	0.00420746
EMLSAT00000009065	-0.363	0.0042373
EMLSAT00000002923	-0.676	0.00431276
EMLSAT00000000111	-3.111	0.00433067
EMLSAT00000001949	-0.344	0.00433166
EMLSAT00000004965	-0.453	0.00436322
EMLSAT00000001969	-0.482	0.00436753
EMLSAT00000011340	-1.368	0.00440785
EMLSAT00000006172	-0.275	0.00441467
EMLSAT00000009132	-0.309	0.00441467
EMLSAT00000004175	-1.501	0.0044293
EMLSAT00000006754	-0.335	0.00444607
EMLSAT00000006331	-0.448	0.00453915
EMLSAT00000001094	-1.3	0.00456217
EMLSAT00000007914	-0.937	0.00460258
EMLSAT00000003231	-1.376	0.00460456
EMLSAT00000008509	-0.624	0.00462353
EMLSAT00000007350	-0.46	0.00463156
EMLSAT00000008627	-1.24	0.00471178
EMLSAT00000012513	-0.487	0.00472281
EMLSAT00000007044	-0.426	0.0047726
EMLSAT00000004394	-3.911	0.00480899
EMLSAT00000005303	-0.36	0.00484381
EMLSAT00000000452	-0.588	0.00484412
EMLSAT00000006067	-0.502	0.005107
EMLSAT00000008158	-3.896	0.005107
EMLSAT00000012839	-0.37	0.005107
EMLSAT00000006578	-0.427	0.00510899
EMLSAT00000004275	-0.213	0.00518028
EMLSAT00000002204	-0.537	0.00518245
EMLSAT00000002633	-1.122	0.00520317
EMLSAT00000005389	-4.534	0.0052363
EMLSAT00000001004	-0.637	0.00526688
EMLSAT00000011943	-1.026	0.00528424
EMLSAT00000009713	-0.216	0.00530812
EMLSAT00000013062	-0.528	0.00530812
EMLSAT00000007939	-1.355	0.00532533
EMLSAT00000006076	-1.481	0.00532614
EMLSAT00000004267	-2.826	0.00538047
EMLSAT00000001507	-0.509	0.00541123
EMLSAT00000001373	-0.506	0.00547477
EMLSAT00000000097	-1.51	0.005559
EMLSAT00000000652	-0.977	0.00556616
EMLSAT00000006620	-0.815	0.00558341
EMLSAT00000012561	-1.367	0.00558546
EMLSAT00000003138	-0.582	0.00565331
EMLSAT00000009589	-0.704	0.0056596
EMLSAT00000005788	-0.972	0.00579201
EMLSAT00000011580	-0.58	0.00580259
EMLSAT00000007423	-0.752	0.005828
EMLSAT00000006800	-0.268	0.00584403
EMLSAT00000007368	-0.558	0.0058705
EMLSAT00000005011	-0.638	0.00589164
EMLSAT00000000537	-0.843	0.00589707
EMLSAT00000008415	-1.088	0.00599808
EMLSAT00000000594	-0.413	0.00609182
EMLSAT00000000580	-1.063	0.00613671
EMLSAT00000005539	-0.637	0.0061644
EMLSAT00000007170	-1.19	0.00622793
EMLSAT00000012277	-0.617	0.00626568
EMLSAT00000000030	-10.28	0.00628711
EMLSAT00000004051	-1.872	0.00629643
EMLSAT00000010633	-0.291	0.00630961
EMLSAT00000012538	-1.458	0.00630961
EMLSAT00000005721	-0.529	0.006343
EMLSAT00000011866	-0.918	0.00637523
EMLSAT00000002005	-0.786	0.00658428
EMLSAT00000010879	-0.366	0.0065912
EMLSAT00000005614	-0.413	0.00659138
EMLSAT00000005683	-0.88	0.00666243
EMLSAT00000005848	-1.201	0.00674678
EMLSAT00000000880	-0.307	0.00685463
EMLSAT00000007948	-0.435	0.00689866
EMLSAT00000004889	-0.909	0.00700358
EMLSAT00000005557	-2.864	0.00702845
EMLSAT00000002443	-0.775	0.00715472
EMLSAT00000011704	-0.514	0.00728319
EMLSAT00000002820	-0.788	0.00728529
EMLSAT00000010363	-0.333	0.00735597
EMLSAT00000006074	-0.336	0.00741698
EMLSAT00000004910	-0.249	0.00754797
EMLSAT00000011990	-1.38	0.00757379
EMLSAT00000005229	-1.185	0.00757918
EMLSAT00000006434	-0.676	0.00759169
EMLSAT00000009645	-1.272	0.00760097
EMLSAT00000007425	-1.143	0.00765195
EMLSAT00000012235	-0.195	0.00767023
EMLSAT00000005602	-0.798	0.00767371
EMLSAT00000008227	-0.436	0.0076783
EMLSAT00000008361	-1.13	0.00779552
EMLSAT00000004744	-0.301	0.00780186
EMLSAT00000004397	-0.681	0.00784936
EMLSAT00000009313	-0.89	0.0078723
EMLSAT00000003098	-0.631	0.00803922
EMLSAT00000004248	-1.628	0.00807746
EMLSAT00000004202	-0.432	0.00812766
EMLSAT00000012327	-0.326	0.00813785
EMLSAT00000003902	-0.983	0.00818433
EMLSAT00000011226	-0.484	0.00825959
EMLSAT00000006594	-0.248	0.0082853
EMLSAT00000006669	-2.561	0.00831081
EMLSAT00000011815	-3.775	0.00846167
EMLSAT00000010496	-0.606	0.00849859
EMLSAT00000005731	-0.88	0.00857747
EMLSAT00000010219	-1.124	0.00860305
EMLSAT00000006113	-0.281	0.00860402
EMLSAT00000010051	-0.349	0.00866062
EMLSAT00000004820	-0.541	0.00866464
EMLSAT00000012849	-0.225	0.00866464
EMLSAT00000007930	-0.273	0.00869376
EMLSAT00000001261	-0.422	0.0087935
EMLSAT00000009537	-0.496	0.00890012
EMLSAT00000004391	-0.487	0.00909326
EMLSAT00000007222	-0.354	0.0091208
EMLSAT00000007181	-0.795	0.00922582
EMLSAT00000006757	-2.421	0.00934229
EMLSAT00000003373	-1.001	0.00938055
EMLSAT00000006486	-0.52	0.00938786
EMLSAT00000003440	-2.303	0.00940278
EMLSAT00000012788	-1.065	0.00957923
EMLSAT00000004524	-0.756	0.00966683
EMLSAT00000005562	-0.979	0.00978029
EMLSAT00000004215	-0.419	0.0098397
EMLSAT00000004341	-0.447	0.009879
EMLSAT00000009299	-0.863	0.00992929
EMLSAT00000007777	-0.312	0.00995155
EMLSAT00000002888	-0.393	0.0099559
EMLSAT00000008784	-3.301	0.0100314
EMLSAT00000010943	-0.766	0.0101676
EMLSAT00000001976	-1.049	0.0102326
EMLSAT00000008228	-0.227	0.0102917
EMLSAT00000012150	-0.934	0.0103406
EMLSAT00000003628	-0.819	0.0104402
EMLSAT00000008899	-1.257	0.0104417
EMLSAT00000003378	-0.246	0.0104429
EMLSAT00000002081	-0.677	0.0104469
EMLSAT00000006514	-0.617	0.0104758
EMLSAT00000007269	-0.994	0.0104758
EMLSAT00000011154	-0.246	0.0105961
EMLSAT00000002073	-1.596	0.0106318
EMLSAT00000005318	-1.847	0.0108667
EMLSAT00000009706	-1.023	0.0109206
EMLSAT00000012731	-0.356	0.0109759
EMLSAT00000012095	-0.172	0.0110804
EMLSAT00000007488	-0.716	0.0111531
EMLSAT00000008488	-0.301	0.0112075
EMLSAT00000003517	-1.375	0.0112411
EMLSAT00000010891	-0.997	0.0112428
EMLSAT00000004858	-0.297	0.0112581
EMLSAT00000008466	-0.712	0.0112581
EMLSAT00000008916	-1.549	0.0113826
EMLSAT00000000722	-0.516	0.0115806
EMLSAT00000005870	-1.47	0.0116999
EMLSAT00000005685	-0.409	0.0117054
EMLSAT00000006218	-0.297	0.0119071
EMLSAT00000006259	-0.348	0.0119483
EMLSAT00000011895	-0.308	0.0120853
EMLSAT00000007008	-0.739	0.0122019
EMLSAT00000008353	-1.395	0.0122185
EMLSAT00000002546	-0.412	0.0122679
EMLSAT00000006933	-0.265	0.0123001
EMLSAT00000004258	-0.611	0.012351
EMLSAT00000000449	-0.552	0.0124386
EMLSAT00000000412	-1.036	0.0125168
EMLSAT00000010839	-0.679	0.0125389
EMLSAT00000006770	-0.279	0.0127491
EMLSAT00000007199	-0.679	0.0127637
EMLSAT00000008093	-0.797	0.0130263
EMLSAT00000002754	-0.456	0.0130678
EMLSAT00000001385	-0.479	0.0130957
EMLSAT00000006073	-0.606	0.0131522
EMLSAT00000003301	-3.129	0.0133749
EMLSAT00000011327	-0.641	0.0133785
EMLSAT00000004938	-0.439	0.0134641
EMLSAT00000001747	-0.64	0.0134805
EMLSAT00000006713	-0.166	0.0134808
EMLSAT00000011147	-2.209	0.0135105
EMLSAT00000010404	-0.674	0.0135848
EMLSAT00000007479	-0.296	0.0136211
EMLSAT00000011393	-1.575	0.0137764
EMLSAT00000004794	-0.847	0.0138169
EMLSAT00000006911	-0.28	0.0138384
EMLSAT00000009817	-1.042	0.0138858
EMLSAT00000010323	-0.46	0.0139119
EMLSAT00000001753	-0.336	0.0139749
EMLSAT00000006885	-1.519	0.0141322
EMLSAT00000006748	-0.756	0.0141988
EMLSAT00000004458	-0.646	0.0143462
EMLSAT00000003331	-0.423	0.0145269
EMLSAT00000002883	-2.029	0.0145328
EMLSAT00000008974	-0.265	0.0145938
EMLSAT00000001339	-0.966	0.0147157
EMLSAT00000002919	-0.229	0.0148019
EMLSAT00000009549	-0.692	0.014905
EMLSAT00000011507	-0.268	0.015398
EMLSAT00000009809	-0.714	0.0156766
EMLSAT00000010848	-2.717	0.0157003
EMLSAT00000001115	-0.448	0.0157126
EMLSAT00000003151	-1.174	0.0157126
EMLSAT00000004998	-0.471	0.0157126
EMLSAT00000007409	-0.548	0.0157953
EMLSAT00000010897	-0.928	0.0158833
EMLSAT00000005302	-0.215	0.0160028
EMLSAT00000012325	-0.779	0.0160665
EMLSAT00000005003	-0.272	0.0161266
EMLSAT00000001439	-0.338	0.0161719
EMLSAT00000000633	-0.263	0.0161826
EMLSAT00000005156	-1.009	0.0161826
EMLSAT00000009843	-1.754	0.0162071
EMLSAT00000012047	-0.667	0.0162886
EMLSAT00000007346	-1.149	0.0163232
EMLSAT00000004291	-0.896	0.0163382
EMLSAT00000010994	-0.256	0.0163837
EMLSAT00000008767	-0.474	0.0164786
EMLSAT00000006213	-0.732	0.0165628
EMLSAT00000009433	-1.235	0.0166623
EMLSAT00000002775	-1.382	0.0166649
EMLSAT00000000078	-0.458	0.0166732
EMLSAT00000007952	-0.301	0.0167093
EMLSAT00000012466	-0.74	0.016761
EMLSAT00000010371	-0.968	0.0167943
EMLSAT00000008872	-1.172	0.0168167
EMLSAT00000011582	-0.612	0.0168871
EMLSAT00000006709	-0.297	0.017
EMLSAT00000004464	-3.472	0.0172728
EMLSAT00000002027	-0.765	0.0175033
EMLSAT00000012024	-0.623	0.0175033
EMLSAT00000012940	-0.826	0.0175914
EMLSAT00000007643	-0.19	0.0176147
EMLSAT00000005382	-0.537	0.0177347
EMLSAT00000010619	-0.218	0.0177347
EMLSAT00000006621	-0.846	0.0178375
EMLSAT00000005334	-0.803	0.0181099
EMLSAT00000005798	-0.463	0.0181653
EMLSAT00000006585	-0.547	0.0181762
EMLSAT00000009165	-0.843	0.018183
EMLSAT00000003878	-1.018	0.0182985
EMLSAT00000011380	-1.397	0.0184279
EMLSAT00000012669	-0.299	0.0184443
EMLSAT00000002262	-0.398	0.0184582
EMLSAT00000001105	-0.489	0.018488
EMLSAT00000009671	-0.348	0.0184935
EMLSAT00000012650	-0.428	0.0184935
EMLSAT00000007943	-3.907	0.0185599
EMLSAT00000010391	-0.895	0.0186173
EMLSAT00000005174	-0.601	0.0186177
EMLSAT00000013028	-0.191	0.0187531
EMLSAT00000007431	-0.533	0.0188511
EMLSAT00000008981	-1.546	0.0191132
EMLSAT00000000715	-0.212	0.0191944
EMLSAT00000005241	-4.489	0.0193986
EMLSAT00000004618	-0.296	0.0193988
EMLSAT00000001366	-0.512	0.019527
EMLSAT00000005525	-0.646	0.0197683
EMLSAT00000000948	-0.388	0.0198006
EMLSAT00000006453	-0.5	0.0199506
EMLSAT00000010058	-0.915	0.0199578
EMLSAT00000013069	-0.234	0.0200227
EMLSAT00000012247	-0.464	0.0201373
EMLSAT00000009359	-0.218	0.0201847
EMLSAT00000000719	-0.867	0.0203545
EMLSAT00000003423	-1.876	0.020385
EMLSAT00000005208	-0.315	0.0204658
EMLSAT00000009098	-0.167	0.0204658
EMLSAT00000011885	-2.752	0.0204658
EMLSAT00000008948	-0.342	0.020498
EMLSAT00000008254	-2.018	0.0206544
EMLSAT00000010982	-0.747	0.0207613
EMLSAT00000001330	-0.282	0.0208191
EMLSAT00000011454	-1.621	0.0209365
EMLSAT00000006173	-0.418	0.0209374
EMLSAT00000002678	-0.167	0.0209559
EMLSAT00000011653	-1.536	0.0210466
EMLSAT00000003700	-0.315	0.0210796
EMLSAT00000004799	-0.543	0.0210796
EMLSAT00000005322	-1.474	0.0211541
EMLSAT00000000969	-1.229	0.0212318
EMLSAT00000013061	-0.947	0.0212894
EMLSAT00000000372	-1.279	0.0213413
EMLSAT00000000914	-0.283	0.0214982
EMLSAT00000001340	-0.535	0.0214982
EMLSAT00000011328	-3.965	0.0214982
EMLSAT00000010433	-2.426	0.0215279
EMLSAT00000010508	-0.663	0.0215826
EMLSAT00000011495	-0.505	0.0216295
EMLSAT00000009416	-0.352	0.0216316
EMLSAT00000009547	-1.738	0.0216316
EMLSAT00000009934	-0.291	0.0216316
EMLSAT00000005767	-1.561	0.0216373
EMLSAT00000012153	-0.735	0.0216716
EMLSAT00000010654	-0.467	0.0218136
EMLSAT00000002971	-1.553	0.0218491
EMLSAT00000012530	-0.368	0.0218912
EMLSAT00000012070	-2.231	0.0219163
EMLSAT00000007297	-3.766	0.0219894
EMLSAT00000006845	-0.704	0.0221958
EMLSAT00000005581	-3.09	0.0222426
EMLSAT00000002257	-0.425	0.0224257
EMLSAT00000002499	-0.544	0.022462
EMLSAT00000000453	-0.442	0.022542
EMLSAT00000011370	-0.332	0.0225979
EMLSAT00000011667	-0.681	0.0226761
EMLSAT00000004597	-1.208	0.0226898
EMLSAT00000007535	-2.037	0.0227034
EMLSAT00000008987	-0.375	0.0227953
EMLSAT00000002964	-2.515	0.0229208
EMLSAT00000009732	-0.246	0.0230258
EMLSAT00000001530	-1.453	0.0231315
EMLSAT00000006988	-0.516	0.0232268
EMLSAT00000000913	-0.271	0.0234261
EMLSAT00000007760	-0.392	0.0234261
EMLSAT00000012160	-1.032	0.0234851
EMLSAT00000008616	-0.351	0.0236689
EMLSAT00000004134	-0.272	0.0237642
EMLSAT00000009319	-0.539	0.0238169
EMLSAT00000009581	-0.365	0.0238936
EMLSAT00000002866	-0.155	0.0239631
EMLSAT00000008422	-1.29	0.0239965
EMLSAT00000003973	-0.445	0.0240095
EMLSAT00000012950	-0.182	0.0242039
EMLSAT00000002391	-0.722	0.0242686
EMLSAT00000011800	-0.925	0.0243589
EMLSAT00000007141	-0.254	0.0246764
EMLSAT00000011211	-1.206	0.0246764
EMLSAT00000005357	-0.263	0.0246784
EMLSAT00000009765	-1.085	0.0246784
EMLSAT00000009939	-2.091	0.0248216
EMLSAT00000010026	-0.394	0.0248957
EMLSAT00000005430	-0.199	0.0251923
EMLSAT00000003604	-0.799	0.0252101
EMLSAT00000007704	-0.339	0.0252101
EMLSAT00000010366	-0.437	0.0253001
EMLSAT00000003959	-1.294	0.0253059
EMLSAT00000008511	-0.406	0.0253059
EMLSAT00000009189	-0.694	0.0253059
EMLSAT00000008747	-1.559	0.0254536
EMLSAT00000005904	-0.333	0.0254813
EMLSAT00000006382	-0.246	0.0254813
EMLSAT00000002643	-0.583	0.0256683
EMLSAT00000011263	-0.427	0.0257376
EMLSAT00000010705	-0.413	0.0257731
EMLSAT00000003825	-0.211	0.0258623
EMLSAT00000006138	-0.983	0.0258623
EMLSAT00000005353	-1.027	0.0258851
EMLSAT00000006347	-2.851	0.0259247
EMLSAT00000006821	-0.737	0.0259637
EMLSAT00000001195	-1.109	0.0259881
EMLSAT00000008687	-1.6	0.0260936
EMLSAT00000003950	-0.386	0.0261476
EMLSAT00000007188	-0.572	0.0261904
EMLSAT00000012376	-0.482	0.026255
EMLSAT00000001749	-0.383	0.0264817
EMLSAT00000005861	-1.397	0.026735
EMLSAT00000011150	-1.216	0.0267844
EMLSAT00000012022	-0.826	0.0268483
EMLSAT00000005868	-0.894	0.0269236
EMLSAT00000008272	-0.492	0.0269394
EMLSAT00000001684	-0.41	0.0269478
EMLSAT00000003646	-1.851	0.0270176
EMLSAT00000005588	-0.967	0.0270176
EMLSAT00000007969	-0.249	0.0270637
EMLSAT00000002114	-0.85	0.0271268
EMLSAT00000012107	-0.956	0.0271302
EMLSAT00000007342	-0.497	0.0272379
EMLSAT00000010922	-0.557	0.0272379
EMLSAT00000008949	-0.579	0.0273175
EMLSAT00000001188	-0.617	0.0273957
EMLSAT00000001889	-0.508	0.0273957
EMLSAT00000007037	-0.687	0.0273957
EMLSAT00000009015	-0.637	0.0273957
EMLSAT00000004475	-2.265	0.0274864
EMLSAT00000010023	-0.315	0.0274864
EMLSAT00000010427	-0.268	0.0274864
EMLSAT00000006958	-1.332	0.0275472
EMLSAT00000007603	-0.546	0.0275472
EMLSAT00000002496	-1.075	0.0275499
EMLSAT00000011573	-0.484	0.0275499
EMLSAT00000011064	-0.464	0.0276528
EMLSAT00000009946	-0.481	0.0276801
EMLSAT00000011680	-0.748	0.0277859
EMLSAT00000010107	-0.318	0.02782
EMLSAT00000001456	-0.164	0.027891
EMLSAT00000002012	-0.672	0.0279459
EMLSAT00000007113	-0.454	0.0279459
EMLSAT00000004032	-0.402	0.0279621
EMLSAT00000000127	-1.138	0.0280851
EMLSAT00000007153	-1.097	0.0280851
EMLSAT00000010108	-0.859	0.0282313
EMLSAT00000012046	-1.222	0.0282454
EMLSAT00000012014	-0.629	0.0282552
EMLSAT00000002737	-4.133	0.0284057
EMLSAT00000010777	-0.734	0.028416
EMLSAT00000009011	-0.623	0.0286868
EMLSAT00000011694	-0.316	0.0287766
EMLSAT00000008028	-0.277	0.0287838
EMLSAT00000006765	-0.198	0.0289177
EMLSAT00000001007	-0.984	0.02905
EMLSAT00000004125	-0.514	0.0292054
EMLSAT00000003925	-0.786	0.0296236
EMLSAT00000006230	-0.416	0.0296236
EMLSAT00000005913	-4.108	0.0298409
EMLSAT00000011396	-0.704	0.0298409
EMLSAT00000000810	-0.271	0.0298427
EMLSAT00000006747	-0.829	0.0299364
EMLSAT00000004832	-0.464	0.029998
EMLSAT00000012744	-0.684	0.0301371
EMLSAT00000000990	-0.453	0.0303616
EMLSAT00000008877	-0.801	0.0304057
EMLSAT00000000351	-0.328	0.0308051
EMLSAT00000011634	-0.191	0.0308337
EMLSAT00000000891	-2.791	0.0310949
EMLSAT00000001284	-1.516	0.0311742
EMLSAT00000002556	-0.391	0.0312859
EMLSAT00000008875	-1.015	0.0313608
EMLSAT00000012643	-0.595	0.0313608
EMLSAT00000012458	-0.246	0.0313721
EMLSAT00000003104	-0.167	0.0313975
EMLSAT00000005668	-0.43	0.0314055
EMLSAT00000011829	-0.576	0.0314055
EMLSAT00000008890	-0.181	0.03179
EMLSAT00000009736	-0.359	0.0320889
EMLSAT00000010519	-0.337	0.0321098
EMLSAT00000011973	-0.42	0.0321098
EMLSAT00000011920	-1.573	0.0321978
EMLSAT00000001152	-1.26	0.0323319
EMLSAT00000002929	-0.189	0.0325329
EMLSAT00000000987	-0.32	0.0327496
EMLSAT00000010809	-0.764	0.0329349
EMLSAT00000006934	-0.204	0.032955
EMLSAT00000009004	-4.481	0.032955
EMLSAT00000002376	-0.283	0.0330483
EMLSAT00000012705	-0.805	0.0330494
EMLSAT00000011052	-0.308	0.0335287
EMLSAT00000001828	-0.306	0.0336457
EMLSAT00000007630	-0.806	0.0336457
EMLSAT00000004962	-0.487	0.0336861
EMLSAT00000005063	-2.266	0.0336909
EMLSAT00000006459	-0.524	0.0336909
EMLSAT00000004046	-0.3	0.0337062
EMLSAT00000007979	-0.369	0.0337363
EMLSAT00000006296	-0.277	0.0339269
EMLSAT00000008753	-0.327	0.0339425
EMLSAT00000006053	-2.089	0.0339473
EMLSAT00000005895	-0.333	0.0339968
EMLSAT00000006358	-0.85	0.0341026
EMLSAT00000009633	-0.274	0.0341611
EMLSAT00000009815	-0.995	0.0341684
EMLSAT00000003643	-1.643	0.0343874
EMLSAT00000002912	-0.251	0.034458
EMLSAT00000010524	-0.407	0.0345219
EMLSAT00000009819	-0.367	0.0346735
EMLSAT00000001977	-0.779	0.034857
EMLSAT00000003372	-1.142	0.034857
EMLSAT00000003345	-0.607	0.0348654
EMLSAT00000011193	-0.264	0.0348773
EMLSAT00000011336	-3.451	0.0348773
EMLSAT00000010790	-0.245	0.0349712
EMLSAT00000011520	-0.834	0.0350599
EMLSAT00000006511	-0.324	0.0351016
EMLSAT00000011756	-0.248	0.0353318
EMLSAT00000004252	-0.584	0.035468
EMLSAT00000010155	-1.003	0.035468
EMLSAT00000010334	-0.34	0.0355475
EMLSAT00000011828	-0.67	0.0358237
EMLSAT00000003529	-0.554	0.0360089
EMLSAT00000007347	-0.775	0.0360301
EMLSAT00000012588	-0.23	0.0362034
EMLSAT00000008703	-0.358	0.0364425
EMLSAT00000007560	-0.282	0.0364896
EMLSAT00000003947	-0.316	0.0364966
EMLSAT00000004626	-2.005	0.0364966
EMLSAT00000005677	-0.322	0.0365136
EMLSAT00000009483	-0.468	0.0365557
EMLSAT00000004520	-0.428	0.0366999
EMLSAT00000007311	-0.586	0.0367345
EMLSAT00000011077	-0.288	0.0368882
EMLSAT00000011407	-0.926	0.0371561
EMLSAT00000000555	-0.542	0.0372946
EMLSAT00000009110	-0.331	0.0373125
EMLSAT00000012841	-0.488	0.0373864
EMLSAT00000010818	-3.945	0.0375198
EMLSAT00000008681	-0.394	0.0380391
EMLSAT00000005948	-0.264	0.038047
EMLSAT00000004042	-0.54	0.0387889
EMLSAT00000007749	-1.143	0.0389017
EMLSAT00000000541	-0.547	0.0389395
EMLSAT00000004070	-1.249	0.0389395
EMLSAT00000000477	-1.103	0.0390529
EMLSAT00000007500	-0.833	0.0390894
EMLSAT00000011816	-4.863	0.0391284
EMLSAT00000003371	-2.386	0.0394362
EMLSAT00000003634	-0.468	0.0394362
EMLSAT00000012687	-0.267	0.0394362
EMLSAT00000009808	-3.07	0.0394795
EMLSAT00000012101	-0.59	0.039538
EMLSAT00000010795	-4.702	0.0396044
EMLSAT00000004986	-2.316	0.0397157
EMLSAT00000005176	-0.401	0.0397157
EMLSAT00000011776	-0.581	0.0398888
EMLSAT00000002602	-0.444	0.0399194
EMLSAT00000009269	-1.297	0.0399284
EMLSAT00000003482	-2.763	0.0400978
EMLSAT00000011129	-2.87	0.0401196
EMLSAT00000010254	-0.286	0.0406928
EMLSAT00000003863	-0.344	0.040968
EMLSAT00000011181	-1.419	0.040968
EMLSAT00000011109	-2.099	0.0414105
EMLSAT00000008632	-1.216	0.0417723
EMLSAT00000007182	-0.507	0.0418479
EMLSAT00000004752	-0.928	0.0418604
EMLSAT00000003473	-0.343	0.0420157
EMLSAT00000010577	-0.808	0.0420451
EMLSAT00000005515	-0.162	0.0423763
EMLSAT00000008215	-0.364	0.0423763
EMLSAT00000008888	-0.785	0.0426236
EMLSAT00000005619	-0.777	0.0426781
EMLSAT00000011049	-0.271	0.0427664
EMLSAT00000005695	-0.467	0.0430059
EMLSAT00000012511	-0.386	0.0431412
EMLSAT00000001826	-1.641	0.0432068
EMLSAT00000012407	-0.393	0.0432712
EMLSAT00000007165	-0.376	0.0433724
EMLSAT00000010722	-0.329	0.0433724
EMLSAT00000005026	-0.453	0.0435131
EMLSAT00000004558	-0.995	0.0435376
EMLSAT00000009426	-0.308	0.0435376
EMLSAT00000001219	-3.544	0.04362
EMLSAT00000001584	-3.826	0.0436429
EMLSAT00000003176	-0.495	0.0437762
EMLSAT00000012506	-0.277	0.0438211
EMLSAT00000005887	-0.927	0.043834
EMLSAT00000008040	-0.358	0.0439296
EMLSAT00000012330	-0.818	0.0439906
EMLSAT00000003942	-0.265	0.0440658
EMLSAT00000001608	-0.855	0.0442136
EMLSAT00000004438	-0.429	0.0442136
EMLSAT00000005079	-0.23	0.0442136
EMLSAT00000012303	-0.53	0.0442136
EMLSAT00000006248	-0.382	0.0444963
EMLSAT00000008969	-2.425	0.0445223
EMLSAT00000002453	-0.375	0.0448404
EMLSAT00000003907	-0.219	0.0448404
EMLSAT00000004332	-0.274	0.0448404
EMLSAT00000011526	-0.364	0.0448404
EMLSAT00000005118	-1.98	0.0450107
EMLSAT00000009572	-0.893	0.0450292
EMLSAT00000011779	-0.236	0.0451698
EMLSAT00000011139	-0.837	0.0451774
EMLSAT00000002307	-1.289	0.0452107
EMLSAT00000005177	-0.967	0.0452256
EMLSAT00000011839	-0.812	0.0453083
EMLSAT00000002725	-1.743	0.0454985
EMLSAT00000003429	-0.273	0.0456946
EMLSAT00000004400	-1.318	0.0458217
EMLSAT00000011432	-1.245	0.0458888
EMLSAT00000009560	-0.853	0.0459224
EMLSAT00000001048	-0.223	0.0462857
EMLSAT00000001185	-0.287	0.0467976
EMLSAT00000002834	-0.308	0.0468345
EMLSAT00000007631	-0.283	0.0468345
EMLSAT00000011905	-1.167	0.0469503
EMLSAT00000012430	-0.24	0.0470887
EMLSAT00000009248	-0.638	0.0473748
EMLSAT00000005293	-0.472	0.047416
EMLSAT00000010068	-0.353	0.0474611
EMLSAT00000002229	-0.179	0.0475215
EMLSAT00000006015	-0.232	0.0475884
EMLSAT00000001851	-0.727	0.0477115
EMLSAT00000006170	-0.306	0.047818
EMLSAT00000011499	-0.651	0.0478905
EMLSAT00000005324	-0.697	0.047917
EMLSAT00000003751	-0.681	0.0480539
EMLSAT00000008142	-1.083	0.048181
EMLSAT00000004065	-0.889	0.0483665
EMLSAT00000008248	-0.628	0.0483665
EMLSAT00000011620	-0.269	0.0489073
EMLSAT00000000141	-0.536	0.0489304
EMLSAT00000007032	-0.355	0.0490731
EMLSAT00000003660	-0.396	0.0491895
EMLSAT00000005821	-1.16	0.0493461
EMLSAT00000004361	-0.32	0.0494118
EMLSAT00000008756	-0.4	0.0494464
EMLSAT00000000450	-0.263	0.0497374
EMLSAT00000008505	-0.639	0.0497374
EMLSAT00000013039	-0.45	0.0497374
EMLSAT00000001610	-0.45	0.0497508
EMLSAT00000000448	-0.304	0.0498641
EMLSAT00000007155	-0.244	0.0498661
EMLSAT00000011153	-0.224	0.0499408
EMLSAT00000010330	-1.804	0.0499475
EMLSAT00000003332	-0.392	0.0499869

## Sheet: Table S3
Table S3. Genes upregulated in Ls V-P0 vs Ls A-P0
Gene name (ENSEMBL)	log2FoldChange	P(adj)
EMLSAT00000004009	2.268	1.3738e-11
EMLSAT00000002457	12.06	2.38741e-11
EMLSAT00000001276	4.151	2.66744e-09
EMLSAT00000003745	1.357	4.59115e-09
EMLSAT00000001403	0.966	2.62785e-06
EMLSAT00000009655	1.674	1.49681e-05
EMLSAT00000006904	4.267	2.12917e-05
EMLSAT00000008248	1.547	2.21926e-05
EMLSAT00000001985	0.705	2.33402e-05
EMLSAT00000004865	2.509	2.33402e-05
EMLSAT00000008591	2.721	2.33402e-05
EMLSAT00000004830	1.09	0.000168436
EMLSAT00000008263	8.994	0.000245744
EMLSAT00000000827	5.71	0.000326138
EMLSAT00000003841	4.564	0.000352819
EMLSAT00000008196	0.599	0.000422154
EMLSAT00000004344	3.819	0.000792436
EMLSAT00000003412	4.35	0.00131435
EMLSAT00000011885	4.341	0.00140024
EMLSAT00000007730	5.325	0.00187458
EMLSAT00000011081	2.454	0.00187458
EMLSAT00000008603	3.65	0.00214272
EMLSAT00000001003	1.964	0.00233505
EMLSAT00000012258	5.339	0.00238981
EMLSAT00000002096	0.57	0.00316136
EMLSAT00000010775	0.96	0.00347602
EMLSAT00000007883	2.559	0.00365808
EMLSAT00000000760	1.052	0.00376458
EMLSAT00000011518	1.279	0.00389533
EMLSAT00000006847	0.982	0.00390024
EMLSAT00000004995	0.583	0.00407622
EMLSAT00000012193	0.698	0.00407622
EMLSAT00000010063	1.158	0.0049106
EMLSAT00000002205	0.987	0.00522867
EMLSAT00000008219	4.391	0.00572059
EMLSAT00000008422	2.312	0.00572059
EMLSAT00000004511	1.5	0.00600765
EMLSAT00000012471	0.758	0.00665755
EMLSAT00000012884	4.439	0.00852252
EMLSAT00000010766	1.029	0.0104549
EMLSAT00000003359	0.649	0.01325
EMLSAT00000008052	1.258	0.0156791
EMLSAT00000007635	1.356	0.016108
EMLSAT00000000734	6.877	0.0165663
EMLSAT00000006448	3.637	0.0172877
EMLSAT00000008899	1.871	0.0177152
EMLSAT00000007374	0.545	0.0177374
EMLSAT00000003257	2.722	0.0196478
EMLSAT00000010262	2.159	0.0197783
EMLSAT00000000268	6.898	0.0198642
EMLSAT00000005257	4.782	0.0216436
EMLSAT00000006364	1.748	0.0216436
EMLSAT00000008571	1.613	0.0216436
EMLSAT00000002584	0.669	0.0239513
EMLSAT00000003871	6.863	0.0239513
EMLSAT00000011519	1.357	0.0239513
EMLSAT00000001854	1.877	0.024021
EMLSAT00000004722	4.937	0.024021
EMLSAT00000006584	8.709	0.024021
EMLSAT00000002755	0.483	0.0240658
EMLSAT00000009952	1.487	0.0251345
EMLSAT00000005742	1.615	0.0254542
EMLSAT00000005947	2.162	0.0260591
EMLSAT00000010222	1.157	0.0268046
EMLSAT00000006314	0.64	0.0281795
EMLSAT00000010443	1.455	0.0281795
EMLSAT00000006511	0.811	0.0284909
EMLSAT00000005423	7.404	0.0285336
EMLSAT00000004991	0.732	0.0300938
EMLSAT00000010265	8.741	0.0300938
EMLSAT00000012562	0.439	0.0313898
EMLSAT00000003032	0.656	0.0328428
EMLSAT00000006636	1.402	0.0328428
EMLSAT00000005972	0.474	0.0335472
EMLSAT00000001282	1.21	0.0338778
EMLSAT00000002558	6.409	0.0376675
EMLSAT00000009336	0.549	0.0379841
EMLSAT00000006139	1.13	0.0405939
EMLSAT00000000066	10.116	0.0425813
EMLSAT00000001069	2.096	0.046186
EMLSAT00000000011	0.857	0.0474484
EMLSAT00000004892	0.893	0.0496682

## Sheet: Table S4
Table S4. Genes downregulated in Ls V-P0 vs Ls A-P0
Gene name (ENSEMBL)	log2FoldChange	P(adj)
EMLSAT00000002670	-4.307	3.9805e-15
EMLSAT00000009746	-2.503	6.23702e-08
EMLSAT00000008235	-4.679	1.65859e-07
EMLSAT00000010070	-1.182	1.24548e-05
EMLSAT00000001115	-1.179	2.33402e-05
EMLSAT00000012957	-1.597	3.97068e-05
EMLSAT00000009549	-1.203	5.00663e-05
EMLSAT00000011118	-3.133	5.90762e-05
EMLSAT00000003494	-1.971	0.000245744
EMLSAT00000003905	-2.597	0.000249987
EMLSAT00000000674	-4.013	0.000352819
EMLSAT00000011004	-0.635	0.00169315
EMLSAT00000002380	-1.199	0.0017547
EMLSAT00000004607	-1.263	0.0017547
EMLSAT00000012567	-2.576	0.0017547
EMLSAT00000005306	-1.688	0.00343175
EMLSAT00000011253	-0.598	0.00374048
EMLSAT00000010108	-1.084	0.00407622
EMLSAT00000000419	-1.96	0.0049106
EMLSAT00000003292	-0.717	0.00522867
EMLSAT00000007432	-1.576	0.00522867
EMLSAT00000011689	-1.589	0.00609728
EMLSAT00000012244	-3.172	0.00747451
EMLSAT00000011171	-3.565	0.0105669
EMLSAT00000004546	-0.702	0.0233408
EMLSAT00000013025	-0.934	0.0248578
EMLSAT00000012020	-0.483	0.0259626
EMLSAT00000001260	-0.389	0.0263685
EMLSAT00000012257	-2.68	0.0284909
EMLSAT00000005315	-1.953	0.0302535
EMLSAT00000004805	-0.89	0.0313898
EMLSAT00000005987	-1.563	0.0313898
EMLSAT00000012360	-0.494	0.0313898
EMLSAT00000006956	-1.393	0.032386
EMLSAT00000008748	-0.235	0.0376675
EMLSAT00000011667	-0.272	0.0376675
EMLSAT00000000357	-1.139	0.0379841
EMLSAT00000009319	-0.633	0.0386116
EMLSAT00000004866	-0.589	0.0394831
EMLSAT00000011026	-1.454	0.0422284
EMLSAT00000000224	-1.828	0.0468641
EMLSAT00000009453	-1.076	0.0493639

## Sheet: Table S5
Table S5. Genes upregulated in Ls F2-R vs Ls F2-S
Gene name (ENSEMBL)	log2FoldChange	P(adj)
EMLSAT00000007315	0.836	7.44373e-11
EMLSAT00000009286	0.7	6.76797e-09
EMLSAT00000000195	0.513	7.27261e-07
EMLSAT00000000930	0.635	7.27261e-07
EMLSAT00000005446	0.252	1.25761e-05
EMLSAT00000005271	0.626	1.38035e-05
EMLSAT00000005499	0.489	1.38035e-05
EMLSAT00000010870	0.679	1.38035e-05
EMLSAT00000001926	0.917	1.4394e-05
EMLSAT00000001375	1.239	1.51228e-05
EMLSAT00000011533	0.754	1.91993e-05
EMLSAT00000003306	0.608	2.53987e-05
EMLSAT00000005459	0.916	2.53987e-05
EMLSAT00000000342	0.569	3.36169e-05
EMLSAT00000000711	0.536	3.41629e-05
EMLSAT00000000971	0.502	3.41629e-05
EMLSAT00000000488	0.525	3.77621e-05
EMLSAT00000010105	0.865	3.94876e-05
EMLSAT00000002227	0.596	3.96564e-05
EMLSAT00000011675	0.746	5.20947e-05
EMLSAT00000002873	0.821	5.55635e-05
EMLSAT00000001868	0.736	5.73214e-05
EMLSAT00000004308	0.449	5.73214e-05
EMLSAT00000004999	0.519	5.73214e-05
EMLSAT00000005351	0.622	5.73214e-05
EMLSAT00000006184	0.931	5.73214e-05
EMLSAT00000011278	0.63	5.73214e-05
EMLSAT00000012850	0.876	5.73214e-05
EMLSAT00000009885	0.303	6.21903e-05
EMLSAT00000012126	3.209	6.31698e-05
EMLSAT00000005517	0.288	6.63994e-05
EMLSAT00000004196	0.518	6.65812e-05
EMLSAT00000009562	0.481	7.72276e-05
EMLSAT00000010539	0.426	7.72276e-05
EMLSAT00000012175	0.388	7.93715e-05
EMLSAT00000012199	0.543	7.93715e-05
EMLSAT00000001356	0.416	8.11218e-05
EMLSAT00000000311	0.854	8.11869e-05
EMLSAT00000003039	0.532	8.11869e-05
EMLSAT00000002835	0.981	9.20812e-05
EMLSAT00000004194	0.423	9.75876e-05
EMLSAT00000004341	0.525	9.93293e-05
EMLSAT00000005448	0.27	0.000107767
EMLSAT00000007029	0.866	0.000110054
EMLSAT00000002640	0.899	0.000113724
EMLSAT00000004202	0.8	0.000113724
EMLSAT00000005567	0.616	0.000113724
EMLSAT00000002278	0.372	0.000116978
EMLSAT00000005587	0.575	0.000120412
EMLSAT00000000825	0.617	0.000130914
EMLSAT00000008961	1.386	0.000130914
EMLSAT00000009287	0.735	0.000130914
EMLSAT00000010416	0.341	0.000130914
EMLSAT00000012534	0.566	0.000130914
EMLSAT00000012862	0.475	0.000130914
EMLSAT00000000245	0.724	0.000132259
EMLSAT00000008745	0.287	0.000140445
EMLSAT00000004746	0.381	0.000147396
EMLSAT00000006619	0.766	0.000156816
EMLSAT00000006985	0.886	0.000158908
EMLSAT00000007570	0.565	0.00016875
EMLSAT00000008913	0.597	0.000182684
EMLSAT00000003572	0.544	0.000187427
EMLSAT00000007057	0.343	0.000191068
EMLSAT00000012309	0.502	0.000194297
EMLSAT00000002297	0.837	0.000200291
EMLSAT00000012988	0.708	0.000200291
EMLSAT00000000972	0.668	0.000206849
EMLSAT00000002469	0.453	0.000206849
EMLSAT00000009822	0.396	0.000206849
EMLSAT00000010793	0.427	0.000206849
EMLSAT00000008613	0.545	0.000207448
EMLSAT00000004964	0.74	0.000210445
EMLSAT00000008464	0.799	0.000218046
EMLSAT00000006031	0.304	0.000222005
EMLSAT00000007052	0.562	0.000222005
EMLSAT00000012566	0.396	0.000227958
EMLSAT00000007176	0.586	0.000229917
EMLSAT00000009693	0.412	0.000233453
EMLSAT00000010468	0.564	0.000251016
EMLSAT00000002068	0.665	0.000264416
EMLSAT00000007363	0.737	0.000284118
EMLSAT00000003511	0.755	0.000290512
EMLSAT00000012930	0.492	0.000290512
EMLSAT00000006042	0.394	0.000318864
EMLSAT00000010985	0.591	0.000318864
EMLSAT00000010996	0.872	0.000318864
EMLSAT00000013054	0.522	0.000318864
EMLSAT00000011224	0.569	0.000324711
EMLSAT00000000148	0.449	0.000341772
EMLSAT00000002409	0.437	0.000342195
EMLSAT00000011462	0.843	0.000342195
EMLSAT00000003589	0.577	0.000345672
EMLSAT00000003617	0.597	0.000345672
EMLSAT00000006567	0.534	0.000345672
EMLSAT00000002086	0.691	0.000359166
EMLSAT00000004612	0.841	0.000359166
EMLSAT00000005339	0.65	0.000359166
EMLSAT00000005749	0.445	0.000359166
EMLSAT00000005923	0.655	0.000359166
EMLSAT00000008307	0.769	0.000359166
EMLSAT00000008553	0.378	0.000359166
EMLSAT00000009436	0.867	0.000359166
EMLSAT00000010428	0.837	0.000359166
EMLSAT00000011333	0.944	0.000360705
EMLSAT00000012432	0.518	0.000366541
EMLSAT00000002513	0.405	0.000371093
EMLSAT00000010455	0.795	0.000374988
EMLSAT00000003980	0.492	0.000375448
EMLSAT00000006454	0.497	0.000375448
EMLSAT00000012844	0.352	0.000375448
EMLSAT00000009580	0.627	0.000382381
EMLSAT00000010569	0.907	0.000382381
EMLSAT00000012010	0.25	0.000388686
EMLSAT00000002308	0.309	0.000391273
EMLSAT00000006902	0.574	0.000391273
EMLSAT00000008033	0.537	0.000391273
EMLSAT00000012495	0.806	0.000408991
EMLSAT00000012617	0.477	0.000419743
EMLSAT00000013052	0.35	0.000419743
EMLSAT00000002750	0.41	0.000422046
EMLSAT00000012993	0.396	0.000422046
EMLSAT00000002041	1.121	0.000449331
EMLSAT00000003622	0.494	0.000462402
EMLSAT00000006264	0.7	0.000462402
EMLSAT00000008551	0.503	0.000462402
EMLSAT00000003879	0.539	0.000478304
EMLSAT00000002657	0.441	0.00047948
EMLSAT00000011950	0.545	0.00047948
EMLSAT00000011213	0.453	0.000483249
EMLSAT00000005928	0.497	0.00048688
EMLSAT00000004861	0.377	0.00049504
EMLSAT00000008503	0.5	0.000497125
EMLSAT00000004180	0.491	0.000503794
EMLSAT00000010516	0.426	0.000504127
EMLSAT00000006390	0.586	0.000513782
EMLSAT00000010774	0.832	0.000519911
EMLSAT00000003782	0.471	0.000528597
EMLSAT00000003749	0.392	0.000530316
EMLSAT00000005324	0.906	0.000543107
EMLSAT00000011625	0.505	0.000547322
EMLSAT00000003090	0.535	0.000553267
EMLSAT00000010601	0.64	0.000553267
EMLSAT00000010635	0.35	0.000553267
EMLSAT00000000304	0.697	0.00055811
EMLSAT00000001322	0.761	0.000573703
EMLSAT00000005419	1.117	0.000573703
EMLSAT00000009233	0.345	0.000573703
EMLSAT00000012604	0.408	0.000573703
EMLSAT00000011618	0.614	0.000586738
EMLSAT00000007512	0.429	0.00060088
EMLSAT00000011529	0.226	0.00060088
EMLSAT00000011110	1.027	0.000610924
EMLSAT00000004679	0.9	0.000631268
EMLSAT00000007767	0.754	0.000634137
EMLSAT00000000300	0.401	0.000635015
EMLSAT00000006289	0.635	0.000640116
EMLSAT00000006133	0.486	0.000657066
EMLSAT00000007135	0.645	0.000674391
EMLSAT00000010680	0.344	0.000674391
EMLSAT00000000558	0.568	0.000674716
EMLSAT00000012959	1.354	0.000688342
EMLSAT00000004622	0.636	0.00069394
EMLSAT00000000305	0.656	0.000700772
EMLSAT00000005738	0.513	0.000722178
EMLSAT00000004672	0.917	0.000730359
EMLSAT00000010637	0.385	0.000769043
EMLSAT00000004119	0.906	0.000774652
EMLSAT00000002591	0.415	0.000824194
EMLSAT00000002724	0.838	0.000830156
EMLSAT00000012214	0.509	0.000834659
EMLSAT00000010905	0.681	0.000834787
EMLSAT00000000693	0.89	0.000844896
EMLSAT00000005456	0.537	0.000844896
EMLSAT00000012658	0.445	0.000844896
EMLSAT00000008366	0.623	0.000848795
EMLSAT00000009178	0.418	0.000861718
EMLSAT00000011596	0.512	0.000861718
EMLSAT00000005676	0.335	0.000870446
EMLSAT00000007918	0.673	0.000875012
EMLSAT00000000890	0.549	0.00087895
EMLSAT00000001994	0.262	0.00087895
EMLSAT00000005522	0.45	0.00087895
EMLSAT00000009060	0.578	0.00087895
EMLSAT00000003670	0.623	0.000880171
EMLSAT00000009725	0.395	0.000886544
EMLSAT00000012729	1.205	0.000886544
EMLSAT00000003703	0.256	0.000890435
EMLSAT00000009789	0.638	0.000890435
EMLSAT00000001768	0.326	0.000917557
EMLSAT00000007311	0.88	0.000927766
EMLSAT00000001783	0.245	0.000930389
EMLSAT00000005124	1.079	0.000930389
EMLSAT00000000574	0.626	0.000935905
EMLSAT00000012742	0.415	0.000942226
EMLSAT00000010473	0.548	0.000948372
EMLSAT00000010436	0.413	0.000951145
EMLSAT00000010353	0.41	0.000973174
EMLSAT00000011800	1.006	0.00100519
EMLSAT00000008615	0.359	0.00100636
EMLSAT00000004780	0.851	0.00101426
EMLSAT00000008764	0.665	0.00101426
EMLSAT00000002485	0.324	0.00102519
EMLSAT00000009677	0.658	0.00102519
EMLSAT00000000730	1.218	0.00108966
EMLSAT00000006066	0.442	0.00112525
EMLSAT00000000457	0.664	0.00113564
EMLSAT00000000190	0.809	0.00116831
EMLSAT00000005371	0.329	0.00116831
EMLSAT00000009169	0.544	0.00116831
EMLSAT00000009482	1.355	0.00123174
EMLSAT00000006986	0.405	0.00123986
EMLSAT00000011469	0.326	0.00123986
EMLSAT00000011954	0.395	0.00127785
EMLSAT00000001559	0.292	0.00127886
EMLSAT00000012562	0.431	0.00128205
EMLSAT00000000640	0.254	0.00132883
EMLSAT00000004429	0.407	0.00132883
EMLSAT00000008442	0.524	0.00132883
EMLSAT00000003105	0.595	0.00133688
EMLSAT00000003555	0.547	0.00133688
EMLSAT00000011092	0.456	0.00133688
EMLSAT00000011334	0.396	0.00133688
EMLSAT00000005967	0.81	0.00135466
EMLSAT00000012857	0.398	0.00135466
EMLSAT00000006302	0.946	0.00135721
EMLSAT00000005120	0.804	0.0013769
EMLSAT00000003868	0.557	0.00138452
EMLSAT00000009973	0.492	0.00138867
EMLSAT00000002038	0.281	0.00141016
EMLSAT00000004516	0.286	0.00141253
EMLSAT00000006652	0.353	0.00141592
EMLSAT00000006225	1.945	0.00144045
EMLSAT00000006721	0.313	0.00144497
EMLSAT00000007473	0.242	0.00144497
EMLSAT00000000733	0.713	0.00146653
EMLSAT00000003720	0.367	0.00146983
EMLSAT00000008174	0.372	0.00146983
EMLSAT00000008078	1.783	0.00147138
EMLSAT00000005172	0.506	0.00149712
EMLSAT00000003293	0.363	0.00149995
EMLSAT00000012512	0.424	0.00150211
EMLSAT00000012127	0.42	0.00151366
EMLSAT00000011974	0.338	0.00151884
EMLSAT00000001608	0.862	0.00152446
EMLSAT00000006020	0.324	0.00152446
EMLSAT00000006153	0.501	0.00152446
EMLSAT00000009456	0.295	0.00152446
EMLSAT00000011448	0.847	0.00152446
EMLSAT00000011074	0.387	0.0015278
EMLSAT00000004064	0.448	0.00153796
EMLSAT00000002353	0.806	0.0015583
EMLSAT00000002658	0.648	0.0015583
EMLSAT00000003395	0.522	0.0015583
EMLSAT00000006047	0.502	0.0015583
EMLSAT00000006146	0.585	0.00158115
EMLSAT00000006167	0.43	0.00158115
EMLSAT00000002560	0.377	0.00158449
EMLSAT00000007281	0.588	0.00160532
EMLSAT00000003319	0.808	0.00160882
EMLSAT00000006987	0.521	0.00162692
EMLSAT00000010354	0.412	0.00162733
EMLSAT00000007557	0.351	0.00163325
EMLSAT00000006199	0.53	0.00166521
EMLSAT00000012072	0.711	0.0016689
EMLSAT00000000945	0.43	0.0016892
EMLSAT00000002815	1.134	0.00170231
EMLSAT00000008647	0.344	0.00170729
EMLSAT00000012217	0.635	0.00171061
EMLSAT00000002002	0.301	0.00172084
EMLSAT00000012648	0.323	0.00174204
EMLSAT00000001930	0.338	0.00175122
EMLSAT00000007036	0.51	0.00177891
EMLSAT00000005457	0.486	0.00179885
EMLSAT00000006559	0.577	0.00179885
EMLSAT00000005858	0.654	0.00183952
EMLSAT00000011676	0.514	0.00186794
EMLSAT00000000809	0.507	0.00188954
EMLSAT00000005981	0.496	0.00191794
EMLSAT00000001269	0.321	0.00192135
EMLSAT00000003626	0.622	0.00192135
EMLSAT00000010395	0.917	0.00192135
EMLSAT00000006494	0.931	0.0019683
EMLSAT00000000847	1.031	0.00197045
EMLSAT00000007905	0.303	0.00197796
EMLSAT00000005422	0.463	0.00198927
EMLSAT00000010083	0.881	0.0019931
EMLSAT00000004239	0.908	0.00199343
EMLSAT00000009193	0.333	0.00199343
EMLSAT00000001592	0.346	0.00199513
EMLSAT00000010687	1.084	0.00199513
EMLSAT00000012846	0.838	0.00199648
EMLSAT00000006978	0.395	0.00199803
EMLSAT00000006897	0.233	0.00201313
EMLSAT00000010799	0.621	0.00201819
EMLSAT00000009813	0.402	0.00202131
EMLSAT00000010106	1.103	0.00206978
EMLSAT00000011212	0.546	0.00208977
EMLSAT00000011302	0.375	0.00209569
EMLSAT00000008719	0.562	0.00210491
EMLSAT00000002986	0.586	0.00211044
EMLSAT00000002615	0.551	0.00211575
EMLSAT00000009622	0.464	0.00212061
EMLSAT00000000454	1.076	0.0021545
EMLSAT00000001874	0.501	0.0021569
EMLSAT00000012158	0.472	0.00219695
EMLSAT00000000924	0.264	0.00221776
EMLSAT00000007779	0.183	0.00221776
EMLSAT00000004523	0.379	0.00224179
EMLSAT00000009288	0.268	0.00224179
EMLSAT00000007079	0.892	0.00224931
EMLSAT00000007553	0.267	0.00224931
EMLSAT00000009802	0.386	0.00224931
EMLSAT00000007661	0.489	0.00227872
EMLSAT00000010552	0.513	0.00232393
EMLSAT00000006846	0.413	0.00233948
EMLSAT00000005181	0.638	0.00233993
EMLSAT00000010934	0.413	0.00233993
EMLSAT00000009329	0.541	0.0023448
EMLSAT00000010568	0.765	0.00238266
EMLSAT00000000035	0.975	0.00241602
EMLSAT00000008093	0.661	0.00241602
EMLSAT00000013065	0.542	0.00242675
EMLSAT00000008768	0.492	0.00242794
EMLSAT00000006811	0.622	0.00243211
EMLSAT00000012960	0.85	0.00243494
EMLSAT00000004327	0.558	0.00244109
EMLSAT00000009484	0.629	0.00244464
EMLSAT00000009328	0.365	0.00245876
EMLSAT00000001720	0.523	0.00248727
EMLSAT00000001821	0.198	0.00248727
EMLSAT00000007037	0.672	0.00248727
EMLSAT00000010926	0.258	0.00253775
EMLSAT00000008315	0.482	0.0025693
EMLSAT00000003466	0.691	0.00259895
EMLSAT00000012321	0.51	0.00260214
EMLSAT00000004536	0.249	0.00262436
EMLSAT00000010277	0.313	0.00264872
EMLSAT00000006920	0.24	0.0026603
EMLSAT00000008044	0.34	0.0026603
EMLSAT00000000368	0.308	0.00269259
EMLSAT00000009582	0.435	0.00271124
EMLSAT00000007279	0.252	0.00272667
EMLSAT00000010867	0.347	0.00272667
EMLSAT00000008052	0.77	0.00272737
EMLSAT00000012615	0.353	0.00272737
EMLSAT00000012098	0.874	0.00272914
EMLSAT00000008413	0.416	0.00278846
EMLSAT00000001733	0.227	0.00282079
EMLSAT00000004433	0.373	0.00285921
EMLSAT00000011407	1.055	0.00287198
EMLSAT00000009423	0.444	0.00287421
EMLSAT00000000632	0.411	0.0028876
EMLSAT00000005728	0.326	0.0028876
EMLSAT00000004611	0.494	0.002893
EMLSAT00000012962	0.472	0.00289719
EMLSAT00000006438	0.445	0.00293062
EMLSAT00000007218	0.273	0.00296544
EMLSAT00000001052	0.339	0.00297739
EMLSAT00000012436	0.63	0.00297739
EMLSAT00000009828	0.583	0.00301699
EMLSAT00000011631	0.345	0.00302411
EMLSAT00000003103	0.202	0.00302799
EMLSAT00000001654	0.351	0.00304065
EMLSAT00000006470	0.497	0.00304231
EMLSAT00000009142	0.471	0.00304231
EMLSAT00000008412	0.448	0.00306223
EMLSAT00000004771	0.314	0.00306261
EMLSAT00000007217	0.269	0.00308159
EMLSAT00000004155	0.234	0.00309088
EMLSAT00000001070	0.902	0.00311154
EMLSAT00000003685	0.317	0.00311409
EMLSAT00000010895	0.228	0.00311409
EMLSAT00000007477	0.534	0.00311873
EMLSAT00000003345	0.557	0.003131
EMLSAT00000001087	0.502	0.00321991
EMLSAT00000010125	0.607	0.00326171
EMLSAT00000010522	0.303	0.00326171
EMLSAT00000010810	0.241	0.00326171
EMLSAT00000010329	0.308	0.00327037
EMLSAT00000011041	0.268	0.00329333
EMLSAT00000003665	0.292	0.00330232
EMLSAT00000002011	0.624	0.00331053
EMLSAT00000005298	0.587	0.00331053
EMLSAT00000006477	0.324	0.00331053
EMLSAT00000001917	0.864	0.0033124
EMLSAT00000006922	0.187	0.00332059
EMLSAT00000009400	0.338	0.00333345
EMLSAT00000005533	0.556	0.00337129
EMLSAT00000012739	0.61	0.00337129
EMLSAT00000004474	0.671	0.0033895
EMLSAT00000002632	0.283	0.00340741
EMLSAT00000000744	0.322	0.00341681
EMLSAT00000007059	0.446	0.00341681
EMLSAT00000002602	0.572	0.00347499
EMLSAT00000005829	0.28	0.00347983
EMLSAT00000002162	0.348	0.00352384
EMLSAT00000011270	0.633	0.00352384
EMLSAT00000009985	0.221	0.0035341
EMLSAT00000010167	0.238	0.00353713
EMLSAT00000008888	0.966	0.00356513
EMLSAT00000001590	0.523	0.0035702
EMLSAT00000002276	0.481	0.00362147
EMLSAT00000006774	0.379	0.00362147
EMLSAT00000007168	0.764	0.00364816
EMLSAT00000011214	0.313	0.00367646
EMLSAT00000002673	0.392	0.00369898
EMLSAT00000011082	0.668	0.00369898
EMLSAT00000009230	0.188	0.00371098
EMLSAT00000003390	0.448	0.00372379
EMLSAT00000008381	0.281	0.00372379
EMLSAT00000010189	0.362	0.00372379
EMLSAT00000006236	0.994	0.00372484
EMLSAT00000001376	0.527	0.00372903
EMLSAT00000003143	0.387	0.00373464
EMLSAT00000000187	0.255	0.00380113
EMLSAT00000003844	0.3	0.00380113
EMLSAT00000006801	0.405	0.0038215
EMLSAT00000010710	0.646	0.00388016
EMLSAT00000007932	0.428	0.00391988
EMLSAT00000011332	0.305	0.00391988
EMLSAT00000012231	0.336	0.00391988
EMLSAT00000000996	0.467	0.00395001
EMLSAT00000000675	0.315	0.00396835
EMLSAT00000007549	0.267	0.00404421
EMLSAT00000000905	0.218	0.00412697
EMLSAT00000011324	0.27	0.00413408
EMLSAT00000004400	1.108	0.00413474
EMLSAT00000002537	0.441	0.00415956
EMLSAT00000004974	0.228	0.00415956
EMLSAT00000005521	0.4	0.00415956
EMLSAT00000005584	0.224	0.00415956
EMLSAT00000002483	0.559	0.00417271
EMLSAT00000012358	0.702	0.00417271
EMLSAT00000007332	0.352	0.00417786
EMLSAT00000011184	0.634	0.00420441
EMLSAT00000000250	1.102	0.00420529
EMLSAT00000009027	0.356	0.00422546
EMLSAT00000004730	0.337	0.00425585
EMLSAT00000002367	0.505	0.00426963
EMLSAT00000007835	0.459	0.00426963
EMLSAT00000001875	0.215	0.00427921
EMLSAT00000006722	0.699	0.00432446
EMLSAT00000002769	0.291	0.00438614
EMLSAT00000004259	0.334	0.00441155
EMLSAT00000010034	0.475	0.00441181
EMLSAT00000010855	0.396	0.00442449
EMLSAT00000010980	0.432	0.00444703
EMLSAT00000007540	0.46	0.00447695
EMLSAT00000010291	0.34	0.00451419
EMLSAT00000004197	0.461	0.00453588
EMLSAT00000003094	0.699	0.00453975
EMLSAT00000008898	0.718	0.00454394
EMLSAT00000007177	0.295	0.00456816
EMLSAT00000005856	0.469	0.00457574
EMLSAT00000007101	0.589	0.00463723
EMLSAT00000005972	0.298	0.00466269
EMLSAT00000005485	0.222	0.00469212
EMLSAT00000008992	0.385	0.00469212
EMLSAT00000009767	0.405	0.00469212
EMLSAT00000009796	0.249	0.00469212
EMLSAT00000011721	0.312	0.00469811
EMLSAT00000004648	0.653	0.00470188
EMLSAT00000002903	0.292	0.0047554
EMLSAT00000009256	0.289	0.00477448
EMLSAT00000011662	0.505	0.00480813
EMLSAT00000007056	0.399	0.00481103
EMLSAT00000010082	0.259	0.00481454
EMLSAT00000009678	0.268	0.00482412
EMLSAT00000008038	0.338	0.00490005
EMLSAT00000005129	0.212	0.00490119
EMLSAT00000008021	0.529	0.00490119
EMLSAT00000002864	0.406	0.00491051
EMLSAT00000002207	0.257	0.00497037
EMLSAT00000004773	0.311	0.00497144
EMLSAT00000012109	0.764	0.00497547
EMLSAT00000000792	0.545	0.00498398
EMLSAT00000005684	0.258	0.00499653
EMLSAT00000007012	0.394	0.00501051
EMLSAT00000000605	0.575	0.00502536
EMLSAT00000002734	0.52	0.00502945
EMLSAT00000005373	0.391	0.00502945
EMLSAT00000011276	0.22	0.00502945
EMLSAT00000009800	0.445	0.00508622
EMLSAT00000008069	0.216	0.00509408
EMLSAT00000011005	0.377	0.00511738
EMLSAT00000008772	0.323	0.00514384
EMLSAT00000005883	0.5	0.00516096
EMLSAT00000012832	0.307	0.00518681
EMLSAT00000006458	0.496	0.00525641
EMLSAT00000005041	0.468	0.00526769
EMLSAT00000007673	0.92	0.00530394
EMLSAT00000009035	0.588	0.00530394
EMLSAT00000008108	0.213	0.00532602
EMLSAT00000006284	0.197	0.00539066
EMLSAT00000008498	0.618	0.00543819
EMLSAT00000004231	0.218	0.00552385
EMLSAT00000005734	0.278	0.00552504
EMLSAT00000011812	0.27	0.00556338
EMLSAT00000012154	0.406	0.00556874
EMLSAT00000001879	0.431	0.00559599
EMLSAT00000006745	0.473	0.00561632
EMLSAT00000005824	0.484	0.00562366
EMLSAT00000000265	0.352	0.00565299
EMLSAT00000003338	0.186	0.00565558
EMLSAT00000007987	0.205	0.00569311
EMLSAT00000007967	0.393	0.00571032
EMLSAT00000000659	0.448	0.0057344
EMLSAT00000005509	0.21	0.00578706
EMLSAT00000009494	0.336	0.00579055
EMLSAT00000004515	0.364	0.00581012
EMLSAT00000007313	0.431	0.00581012
EMLSAT00000010177	0.245	0.00581494
EMLSAT00000005376	0.181	0.0058155
EMLSAT00000006021	0.467	0.00590613
EMLSAT00000001877	0.198	0.00591694
EMLSAT00000008408	0.367	0.00594858
EMLSAT00000013076	0.732	0.00594858
EMLSAT00000001227	0.55	0.00601349
EMLSAT00000003326	0.349	0.00601349
EMLSAT00000001325	0.232	0.00603781
EMLSAT00000011423	0.273	0.00607279
EMLSAT00000007794	0.929	0.00607454
EMLSAT00000009009	0.383	0.00614732
EMLSAT00000000957	0.313	0.00615921
EMLSAT00000004240	0.731	0.00616315
EMLSAT00000007330	0.555	0.00616315
EMLSAT00000006625	0.284	0.00616384
EMLSAT00000009141	0.319	0.00616384
EMLSAT00000009871	0.301	0.00621518
EMLSAT00000010584	0.367	0.00621998
EMLSAT00000002293	0.345	0.0062243
EMLSAT00000005086	0.585	0.0062243
EMLSAT00000002088	0.647	0.00623517
EMLSAT00000007663	0.283	0.00623517
EMLSAT00000008925	0.374	0.00623517
EMLSAT00000012834	0.309	0.00623544
EMLSAT00000006071	0.305	0.00627566
EMLSAT00000002979	1.051	0.00637915
EMLSAT00000004333	0.271	0.00645462
EMLSAT00000010724	0.21	0.00647511
EMLSAT00000010733	0.579	0.00654005
EMLSAT00000001135	0.227	0.00658019
EMLSAT00000010912	0.396	0.0066191
EMLSAT00000011442	0.279	0.00666371
EMLSAT00000001131	0.365	0.00667141
EMLSAT00000003437	0.367	0.00668885
EMLSAT00000009019	0.265	0.00669832
EMLSAT00000000684	0.483	0.00675842
EMLSAT00000000765	0.361	0.00675842
EMLSAT00000009696	0.518	0.00675842
EMLSAT00000012039	0.346	0.00675842
EMLSAT00000012284	0.411	0.00677295
EMLSAT00000004728	0.312	0.00681426
EMLSAT00000002786	0.223	0.00683107
EMLSAT00000012795	0.607	0.00688376
EMLSAT00000012101	0.499	0.00689311
EMLSAT00000006736	0.345	0.00691934
EMLSAT00000004635	0.866	0.0069482
EMLSAT00000009630	0.251	0.00696925
EMLSAT00000006214	0.434	0.00697731
EMLSAT00000003177	0.419	0.00701432
EMLSAT00000007492	0.386	0.00703288
EMLSAT00000011542	0.767	0.00703397
EMLSAT00000000723	2.462	0.00703694
EMLSAT00000006898	0.328	0.00703694
EMLSAT00000008945	0.283	0.00703694
EMLSAT00000008609	0.7	0.00704526
EMLSAT00000011010	0.316	0.00705798
EMLSAT00000012473	0.196	0.00705798
EMLSAT00000012794	0.404	0.00705798
EMLSAT00000012767	0.76	0.00710565
EMLSAT00000006552	0.346	0.00711515
EMLSAT00000001697	0.855	0.00712148
EMLSAT00000006230	0.38	0.00712242
EMLSAT00000009763	0.6	0.00714886
EMLSAT00000001331	0.287	0.00725284
EMLSAT00000004086	0.636	0.00725651
EMLSAT00000004692	1.312	0.00727799
EMLSAT00000007006	0.233	0.00727799
EMLSAT00000012865	0.492	0.00729541
EMLSAT00000010174	0.379	0.00729761
EMLSAT00000000108	0.201	0.00738943
EMLSAT00000011568	0.301	0.00740568
EMLSAT00000004991	0.305	0.00747526
EMLSAT00000011765	0.472	0.00755354
EMLSAT00000005570	0.262	0.00762173
EMLSAT00000007983	0.271	0.00763411
EMLSAT00000004417	0.51	0.00769191
EMLSAT00000000055	0.258	0.00771368
EMLSAT00000000411	0.38	0.00771741
EMLSAT00000006393	0.448	0.00774009
EMLSAT00000012511	0.459	0.00776367
EMLSAT00000000883	0.762	0.00776501
EMLSAT00000004527	0.486	0.00778501
EMLSAT00000009888	0.252	0.00784988
EMLSAT00000011481	0.792	0.00788555
EMLSAT00000012797	0.364	0.0079154
EMLSAT00000000095	0.296	0.00792434
EMLSAT00000001699	0.342	0.00792624
EMLSAT00000005665	0.276	0.00794076
EMLSAT00000007155	0.218	0.00795652
EMLSAT00000002282	0.23	0.00797491
EMLSAT00000009379	0.343	0.00798103
EMLSAT00000011809	0.294	0.00798103
EMLSAT00000010606	0.276	0.00803324
EMLSAT00000010719	0.269	0.00803324
EMLSAT00000006003	0.227	0.00806786
EMLSAT00000000344	0.222	0.00807651
EMLSAT00000000184	0.628	0.00824914
EMLSAT00000003501	0.478	0.00824914
EMLSAT00000011532	0.384	0.00824914
EMLSAT00000004016	1.42	0.00825994
EMLSAT00000001800	0.291	0.00831991
EMLSAT00000002221	0.204	0.00831991
EMLSAT00000008031	0.247	0.00831991
EMLSAT00000001806	0.511	0.00832607
EMLSAT00000008401	0.642	0.00832607
EMLSAT00000004104	0.334	0.00832871
EMLSAT00000006365	0.586	0.00833378
EMLSAT00000007777	0.438	0.0083477
EMLSAT00000008867	0.399	0.0083477
EMLSAT00000011848	0.403	0.0083477
EMLSAT00000007804	0.944	0.00838712
EMLSAT00000000163	0.329	0.00839416
EMLSAT00000007687	0.372	0.00840917
EMLSAT00000008691	0.374	0.00840917
EMLSAT00000003112	0.277	0.00842161
EMLSAT00000005363	0.248	0.00842161
EMLSAT00000007718	0.337	0.00843277
EMLSAT00000008221	0.439	0.00848955
EMLSAT00000009455	0.255	0.00852031
EMLSAT00000003228	0.366	0.00852427
EMLSAT00000004460	0.352	0.00852975
EMLSAT00000004493	0.289	0.00852975
EMLSAT00000011030	1.055	0.00852975
EMLSAT00000000150	0.514	0.0085806
EMLSAT00000011029	0.341	0.00862542
EMLSAT00000004288	0.231	0.00863011
EMLSAT00000005536	0.248	0.00868488
EMLSAT00000000249	0.276	0.00873161
EMLSAT00000011178	0.278	0.00873161
EMLSAT00000002117	0.372	0.00874566
EMLSAT00000005227	0.636	0.00874566
EMLSAT00000006281	0.435	0.00878487
EMLSAT00000012678	0.342	0.00878698
EMLSAT00000006684	0.55	0.00882024
EMLSAT00000007140	0.787	0.0088232
EMLSAT00000000189	0.32	0.0088271
EMLSAT00000007387	0.412	0.00887425
EMLSAT00000000140	0.437	0.00888686
EMLSAT00000005205	0.426	0.00888686
EMLSAT00000006886	0.271	0.00888686
EMLSAT00000007924	0.519	0.00888686
EMLSAT00000010589	0.302	0.00890985
EMLSAT00000008062	0.265	0.00894669
EMLSAT00000000514	0.372	0.00895941
EMLSAT00000005889	0.282	0.00895941
EMLSAT00000007316	0.4	0.00895941
EMLSAT00000002452	0.423	0.00898824
EMLSAT00000008590	0.392	0.00898824
EMLSAT00000006235	0.463	0.00899583
EMLSAT00000004041	0.303	0.00902991
EMLSAT00000010357	0.203	0.00902991
EMLSAT00000001580	0.219	0.00907451
EMLSAT00000003285	0.482	0.00907451
EMLSAT00000002993	0.242	0.00907865
EMLSAT00000010160	0.288	0.00910054
EMLSAT00000010410	0.291	0.00910054
EMLSAT00000003110	0.274	0.00913665
EMLSAT00000010481	0.297	0.00918208
EMLSAT00000003145	0.764	0.0091979
EMLSAT00000006416	0.396	0.0091979
EMLSAT00000008301	0.222	0.0091979
EMLSAT00000012009	0.629	0.0091979
EMLSAT00000010965	0.287	0.00922349
EMLSAT00000005558	0.852	0.0092273
EMLSAT00000009110	0.25	0.0092273
EMLSAT00000007157	0.553	0.00923853
EMLSAT00000007988	0.292	0.00931921
EMLSAT00000002393	0.684	0.00933139
EMLSAT00000008487	0.716	0.009416
EMLSAT00000005926	0.417	0.00951134
EMLSAT00000000706	0.964	0.0095136
EMLSAT00000012969	0.307	0.00959668
EMLSAT00000005432	0.364	0.00963728
EMLSAT00000002352	0.243	0.00982744
EMLSAT00000005641	0.225	0.00983443
EMLSAT00000012748	0.603	0.00985103
EMLSAT00000007128	0.28	0.00995336
EMLSAT00000012736	0.343	0.00999632
EMLSAT00000000301	0.568	0.0101079
EMLSAT00000012157	0.482	0.0101079
EMLSAT00000001532	0.353	0.0102211
EMLSAT00000004944	0.353	0.010224
EMLSAT00000004142	0.317	0.0104115
EMLSAT00000012973	0.177	0.0104115
EMLSAT00000009309	0.482	0.0104136
EMLSAT00000003487	0.312	0.0104263
EMLSAT00000002970	0.246	0.0104775
EMLSAT00000000478	1.256	0.0104966
EMLSAT00000006107	0.305	0.0105103
EMLSAT00000011480	0.451	0.0105399
EMLSAT00000011523	0.382	0.010571
EMLSAT00000003584	0.375	0.0105846
EMLSAT00000000194	0.195	0.0106504
EMLSAT00000004683	0.486	0.0107383
EMLSAT00000000290	0.419	0.0107459
EMLSAT00000005131	0.268	0.0107478
EMLSAT00000005997	0.345	0.0107478
EMLSAT00000003344	0.392	0.0108515
EMLSAT00000006262	0.569	0.0109114
EMLSAT00000001774	0.315	0.0109472
EMLSAT00000008581	0.42	0.0109472
EMLSAT00000013071	0.244	0.0109529
EMLSAT00000005670	0.265	0.0110327
EMLSAT00000013037	0.725	0.0111146
EMLSAT00000005980	0.267	0.0111331
EMLSAT00000009478	0.499	0.0111371
EMLSAT00000002355	0.604	0.0111381
EMLSAT00000005107	0.353	0.0111492
EMLSAT00000009229	0.284	0.0113237
EMLSAT00000011376	0.376	0.0113362
EMLSAT00000001662	0.269	0.0113838
EMLSAT00000000673	0.372	0.0114467
EMLSAT00000011648	0.856	0.0114548
EMLSAT00000012181	0.383	0.011473
EMLSAT00000006526	0.303	0.0115071
EMLSAT00000010070	0.627	0.0115071
EMLSAT00000007064	0.576	0.0115796
EMLSAT00000003294	1.187	0.0116472
EMLSAT00000007301	0.618	0.0116472
EMLSAT00000013056	0.252	0.0116472
EMLSAT00000010199	0.204	0.011721
EMLSAT00000010542	0.308	0.0117379
EMLSAT00000002169	0.303	0.0118339
EMLSAT00000001445	0.37	0.011908
EMLSAT00000006725	0.598	0.011908
EMLSAT00000003135	0.545	0.011939
EMLSAT00000000657	0.27	0.0120036
EMLSAT00000004588	0.341	0.0120036
EMLSAT00000007410	0.415	0.012038
EMLSAT00000012265	0.237	0.0120659
EMLSAT00000007931	0.226	0.0120739
EMLSAT00000002618	0.353	0.0120852
EMLSAT00000007491	0.221	0.0121459
EMLSAT00000010621	0.285	0.0121459
EMLSAT00000012860	2.432	0.0121662
EMLSAT00000005094	0.246	0.0121812
EMLSAT00000007143	0.185	0.0121812
EMLSAT00000005287	0.629	0.01233
EMLSAT00000012357	0.341	0.0123413
EMLSAT00000010821	0.804	0.0123843
EMLSAT00000001656	0.472	0.0124991
EMLSAT00000000413	0.411	0.0126005
EMLSAT00000007055	0.376	0.0126005
EMLSAT00000009119	0.291	0.0126005
EMLSAT00000004870	0.365	0.0126081
EMLSAT00000005659	0.661	0.012652
EMLSAT00000001285	0.156	0.0127369
EMLSAT00000000885	0.438	0.0127614
EMLSAT00000007764	0.34	0.0127614
EMLSAT00000003442	0.24	0.0127698
EMLSAT00000012141	0.227	0.01282
EMLSAT00000005544	0.256	0.0128286
EMLSAT00000005723	0.236	0.0129194
EMLSAT00000005902	0.406	0.0130361
EMLSAT00000007790	0.529	0.0131869
EMLSAT00000011244	0.587	0.0131975
EMLSAT00000002159	0.295	0.0131981
EMLSAT00000001758	0.223	0.0132111
EMLSAT00000012448	0.402	0.0132421
EMLSAT00000010534	0.367	0.0132625
EMLSAT00000002867	0.221	0.0132746
EMLSAT00000006033	0.314	0.0132746
EMLSAT00000011579	0.259	0.0132746
EMLSAT00000012557	0.966	0.0134478
EMLSAT00000010758	0.42	0.0134899
EMLSAT00000010292	1.019	0.0136233
EMLSAT00000000060	0.356	0.0136788
EMLSAT00000007365	0.215	0.0137539
EMLSAT00000002064	0.439	0.0138932
EMLSAT00000007710	0.303	0.0139344
EMLSAT00000006151	0.446	0.0140333
EMLSAT00000008817	0.224	0.0140629
EMLSAT00000011335	0.176	0.014257
EMLSAT00000009422	0.375	0.0144231
EMLSAT00000008704	0.207	0.0145213
EMLSAT00000006186	0.337	0.0145711
EMLSAT00000001670	0.239	0.0145858
EMLSAT00000011591	0.204	0.0146164
EMLSAT00000002771	0.157	0.0146289
EMLSAT00000000339	0.355	0.0146715
EMLSAT00000004853	0.299	0.0146715
EMLSAT00000009868	0.883	0.0146715
EMLSAT00000008518	0.76	0.0147028
EMLSAT00000006380	0.258	0.0147635
EMLSAT00000007447	0.212	0.0148306
EMLSAT00000004650	0.581	0.0148436
EMLSAT00000001605	0.254	0.0149145
EMLSAT00000012765	0.821	0.0149619
EMLSAT00000003704	0.209	0.0149744
EMLSAT00000009904	0.303	0.0150538
EMLSAT00000011388	0.439	0.0150538
EMLSAT00000003730	0.329	0.0150674
EMLSAT00000005947	1.034	0.0150674
EMLSAT00000009946	0.41	0.0150976
EMLSAT00000007362	0.392	0.0151449
EMLSAT00000012370	0.351	0.0151449
EMLSAT00000010636	0.223	0.0151818
EMLSAT00000005596	0.216	0.0152072
EMLSAT00000003206	0.234	0.0152148
EMLSAT00000008639	0.539	0.0152605
EMLSAT00000011175	0.357	0.0152605
EMLSAT00000012193	0.48	0.0153781
EMLSAT00000004568	0.417	0.0154516
EMLSAT00000010815	0.248	0.0155093
EMLSAT00000009601	0.239	0.0155118
EMLSAT00000001213	0.364	0.0155266
EMLSAT00000003148	0.158	0.0155468
EMLSAT00000010643	0.283	0.0155468
EMLSAT00000004443	0.507	0.0155693
EMLSAT00000011401	0.338	0.0155693
EMLSAT00000008187	0.628	0.0156047
EMLSAT00000010145	0.728	0.0156047
EMLSAT00000008933	0.23	0.0156175
EMLSAT00000012836	0.257	0.0156175
EMLSAT00000012830	0.267	0.0157419
EMLSAT00000003576	0.433	0.0159393
EMLSAT00000000650	0.217	0.0159502
EMLSAT00000004004	0.289	0.0159945
EMLSAT00000011400	0.229	0.0159986
EMLSAT00000012026	0.376	0.0159986
EMLSAT00000010247	0.158	0.0160007
EMLSAT00000012721	0.319	0.0160354
EMLSAT00000006560	0.262	0.0160668
EMLSAT00000003515	0.185	0.0161538
EMLSAT00000002603	0.208	0.0161546
EMLSAT00000001811	0.317	0.0161883
EMLSAT00000002378	0.151	0.0162557
EMLSAT00000008346	0.225	0.0162557
EMLSAT00000009016	0.411	0.0162917
EMLSAT00000006265	0.271	0.0163229
EMLSAT00000007131	0.166	0.0163445
EMLSAT00000003465	0.243	0.0164522
EMLSAT00000002834	0.566	0.0164881
EMLSAT00000008488	0.277	0.016523
EMLSAT00000004418	0.179	0.0165694
EMLSAT00000000204	1.138	0.0167033
EMLSAT00000000831	0.167	0.0167033
EMLSAT00000012053	0.243	0.0167525
EMLSAT00000004979	0.45	0.0169332
EMLSAT00000009836	0.679	0.0173752
EMLSAT00000009217	0.291	0.0176139
EMLSAT00000000139	0.358	0.0176346
EMLSAT00000010759	0.304	0.0176956
EMLSAT00000007039	0.19	0.0177292
EMLSAT00000007229	1.402	0.0177292
EMLSAT00000007758	0.196	0.0177292
EMLSAT00000000162	0.365	0.0177435
EMLSAT00000001409	0.24	0.0177649
EMLSAT00000007382	0.745	0.0177649
EMLSAT00000004410	0.277	0.0177668
EMLSAT00000000044	0.288	0.0178354
EMLSAT00000000764	0.283	0.0178354
EMLSAT00000006906	0.364	0.0178354
EMLSAT00000006913	0.333	0.0178354
EMLSAT00000004018	0.375	0.0179583
EMLSAT00000008351	0.164	0.0180725
EMLSAT00000008569	0.332	0.0180725
EMLSAT00000010520	0.153	0.0180725
EMLSAT00000007164	0.431	0.0181865
EMLSAT00000001762	0.276	0.0182358
EMLSAT00000003659	0.245	0.0182358
EMLSAT00000010720	0.243	0.0182358
EMLSAT00000012925	0.376	0.0182959
EMLSAT00000007807	0.478	0.0183019
EMLSAT00000002672	0.49	0.0183454
EMLSAT00000009474	0.17	0.0183454
EMLSAT00000011007	0.487	0.0185077
EMLSAT00000004293	0.219	0.0185213
EMLSAT00000004411	0.248	0.0185213
EMLSAT00000004748	0.201	0.0185682
EMLSAT00000000406	0.125	0.0186884
EMLSAT00000010058	0.384	0.0187279
EMLSAT00000010746	0.501	0.0187279
EMLSAT00000002995	0.195	0.0188814
EMLSAT00000000768	0.347	0.0189203
EMLSAT00000011138	0.326	0.0189241
EMLSAT00000000756	0.576	0.0189485
EMLSAT00000007782	0.155	0.0189532
EMLSAT00000009234	0.436	0.0189761
EMLSAT00000010206	0.301	0.0190135
EMLSAT00000010711	0.46	0.0190612
EMLSAT00000010485	0.203	0.0191036
EMLSAT00000000947	0.184	0.0191272
EMLSAT00000003829	0.424	0.0191461
EMLSAT00000009355	0.227	0.0191461
EMLSAT00000011738	0.275	0.0191794
EMLSAT00000012466	0.848	0.019357
EMLSAT00000009691	0.293	0.0193912
EMLSAT00000012672	0.676	0.0194661
EMLSAT00000001422	0.205	0.0196234
EMLSAT00000007428	0.337	0.019666
EMLSAT00000001797	0.382	0.0196913
EMLSAT00000002696	0.187	0.0196913
EMLSAT00000008384	0.429	0.0196913
EMLSAT00000000660	0.218	0.0197631
EMLSAT00000001744	0.655	0.0197631
EMLSAT00000002131	0.27	0.0197878
EMLSAT00000004852	0.189	0.0197878
EMLSAT00000009299	0.43	0.0197878
EMLSAT00000005803	0.809	0.0197956
EMLSAT00000007475	0.647	0.0198379
EMLSAT00000006055	0.209	0.0198384
EMLSAT00000006250	0.277	0.0198384
EMLSAT00000008596	0.342	0.0198384
EMLSAT00000011381	0.261	0.0198384
EMLSAT00000004585	0.459	0.0199796
EMLSAT00000002790	0.273	0.0201337
EMLSAT00000011032	0.238	0.0202627
EMLSAT00000011403	0.273	0.0202752
EMLSAT00000002328	0.826	0.0205136
EMLSAT00000000358	0.391	0.0206411
EMLSAT00000007360	0.405	0.0207414
EMLSAT00000007746	0.65	0.0208909
EMLSAT00000007760	0.251	0.0209007
EMLSAT00000000167	0.308	0.0209112
EMLSAT00000003789	0.233	0.0209258
EMLSAT00000012541	0.404	0.0209658
EMLSAT00000002471	0.561	0.0209696
EMLSAT00000002697	0.563	0.0212591
EMLSAT00000003389	0.322	0.0213606
EMLSAT00000011740	0.2	0.0214285
EMLSAT00000010615	0.211	0.0214506
EMLSAT00000000580	0.601	0.0214523
EMLSAT00000011706	0.249	0.0214907
EMLSAT00000011242	0.237	0.0215875
EMLSAT00000002432	0.251	0.0216276
EMLSAT00000003748	0.397	0.0217869
EMLSAT00000012386	0.288	0.021903
EMLSAT00000004900	0.274	0.0219471
EMLSAT00000009377	0.269	0.0219471
EMLSAT00000004938	0.216	0.0219707
EMLSAT00000002202	0.34	0.0220253
EMLSAT00000008892	0.323	0.0220253
EMLSAT00000007070	0.302	0.0220277
EMLSAT00000009903	0.259	0.0221257
EMLSAT00000007541	0.456	0.0221894
EMLSAT00000008832	0.311	0.0221978
EMLSAT00000006506	0.505	0.0222827
EMLSAT00000006024	0.466	0.0223155
EMLSAT00000007147	0.362	0.0223886
EMLSAT00000011040	0.321	0.022432
EMLSAT00000002692	0.58	0.0226474
EMLSAT00000006083	0.292	0.0226474
EMLSAT00000008570	0.381	0.0226474
EMLSAT00000011015	0.299	0.0226474
EMLSAT00000003588	0.519	0.0226742
EMLSAT00000000685	0.286	0.0227134
EMLSAT00000010603	0.272	0.0227997
EMLSAT00000002882	0.584	0.0228967
EMLSAT00000003083	0.443	0.0228967
EMLSAT00000010107	0.176	0.0228967
EMLSAT00000007902	0.373	0.0230641
EMLSAT00000012096	0.144	0.0230641
EMLSAT00000012385	0.526	0.0233039
EMLSAT00000012137	0.206	0.0233128
EMLSAT00000008125	1.287	0.023417
EMLSAT00000010500	0.411	0.023417
EMLSAT00000007413	0.512	0.0234275
EMLSAT00000011525	0.495	0.0234275
EMLSAT00000007799	0.685	0.0235858
EMLSAT00000007848	0.37	0.0237412
EMLSAT00000002125	0.274	0.0238042
EMLSAT00000009732	0.261	0.0239414
EMLSAT00000003677	0.259	0.0242034
EMLSAT00000004628	0.402	0.0243238
EMLSAT00000011556	0.194	0.024328
EMLSAT00000003821	0.468	0.0243602
EMLSAT00000007596	0.406	0.0244316
EMLSAT00000009044	0.236	0.0245665
EMLSAT00000012289	0.358	0.0246244
EMLSAT00000001880	0.234	0.0247106
EMLSAT00000009506	0.254	0.0249331
EMLSAT00000009536	0.196	0.0249764
EMLSAT00000000696	0.3	0.0250139
EMLSAT00000002030	0.305	0.0250139
EMLSAT00000003304	0.259	0.0250479
EMLSAT00000006257	0.184	0.0250688
EMLSAT00000004610	0.562	0.0252291
EMLSAT00000010850	0.226	0.0252291
EMLSAT00000007851	0.781	0.0252942
EMLSAT00000000203	0.55	0.0253889
EMLSAT00000005605	0.194	0.0254362
EMLSAT00000005416	0.504	0.0254436
EMLSAT00000001960	0.441	0.0254524
EMLSAT00000000818	0.269	0.025475
EMLSAT00000010036	0.544	0.0254981
EMLSAT00000006907	0.233	0.0255128
EMLSAT00000007833	0.253	0.0255128
EMLSAT00000010915	0.22	0.0255162
EMLSAT00000006726	0.374	0.025566
EMLSAT00000008050	0.881	0.0255993
EMLSAT00000012744	0.693	0.0255993
EMLSAT00000007385	0.244	0.0257712
EMLSAT00000005026	0.63	0.025886
EMLSAT00000012981	0.227	0.0259018
EMLSAT00000001574	0.186	0.0260277
EMLSAT00000001677	0.267	0.0260361
EMLSAT00000006232	0.227	0.0260361
EMLSAT00000009753	0.409	0.0260361
EMLSAT00000010066	0.429	0.0260361
EMLSAT00000012892	0.251	0.0260361
EMLSAT00000012354	0.576	0.0260368
EMLSAT00000001104	0.187	0.0262874
EMLSAT00000001867	0.593	0.0264194
EMLSAT00000007529	0.535	0.0264395
EMLSAT00000008330	0.173	0.0264395
EMLSAT00000002831	0.234	0.0264427
EMLSAT00000012248	0.82	0.0264427
EMLSAT00000000612	0.75	0.0264538
EMLSAT00000009656	0.697	0.0264538
EMLSAT00000003713	0.366	0.0265061
EMLSAT00000007632	0.589	0.0265061
EMLSAT00000001512	0.305	0.0266205
EMLSAT00000007086	0.258	0.0266205
EMLSAT00000007518	0.377	0.0266205
EMLSAT00000007796	0.601	0.0266205
EMLSAT00000012462	0.163	0.0266437
EMLSAT00000002641	0.196	0.0267367
EMLSAT00000007257	0.162	0.0267367
EMLSAT00000001394	0.338	0.0267568
EMLSAT00000005828	0.35	0.0268119
EMLSAT00000002459	0.26	0.0269032
EMLSAT00000001578	0.314	0.0271151
EMLSAT00000010284	0.241	0.0271206
EMLSAT00000001657	0.23	0.02715
EMLSAT00000012787	0.319	0.027162
EMLSAT00000005929	0.237	0.0273033
EMLSAT00000005736	0.218	0.0273683
EMLSAT00000003813	0.391	0.0277339
EMLSAT00000006080	0.184	0.0277438
EMLSAT00000011686	0.261	0.0277708
EMLSAT00000009959	0.245	0.0278852
EMLSAT00000012030	0.308	0.0278852
EMLSAT00000008141	0.225	0.0279593
EMLSAT00000004898	0.251	0.0279767
EMLSAT00000001012	0.289	0.0281522
EMLSAT00000007622	1.112	0.0282115
EMLSAT00000008655	0.279	0.0282943
EMLSAT00000005187	0.309	0.028307
EMLSAT00000004869	0.445	0.0283112
EMLSAT00000010602	0.276	0.0283112
EMLSAT00000007537	0.152	0.0283848
EMLSAT00000009095	0.275	0.0286863
EMLSAT00000005150	0.283	0.02874
EMLSAT00000002435	0.281	0.0287628
EMLSAT00000008506	0.192	0.028899
EMLSAT00000011285	0.302	0.0293355
EMLSAT00000008589	0.375	0.0293503
EMLSAT00000000362	0.302	0.0294162
EMLSAT00000010379	0.251	0.0294162
EMLSAT00000011168	1.603	0.0295571
EMLSAT00000013080	0.782	0.029657
EMLSAT00000009834	0.244	0.0296741
EMLSAT00000010689	2.551	0.0296841
EMLSAT00000005491	0.408	0.0296985
EMLSAT00000011191	0.523	0.0297648
EMLSAT00000002516	0.246	0.0298546
EMLSAT00000010840	0.249	0.0298585
EMLSAT00000007456	0.487	0.0301426
EMLSAT00000003004	0.325	0.0302637
EMLSAT00000006615	0.145	0.0303771
EMLSAT00000005423	2.281	0.0304396
EMLSAT00000006408	0.237	0.0304674
EMLSAT00000009621	0.292	0.0306867
EMLSAT00000003006	0.497	0.0307279
EMLSAT00000004214	0.155	0.0308642
EMLSAT00000008305	0.318	0.030957
EMLSAT00000002629	0.25	0.031027
EMLSAT00000012858	0.321	0.031027
EMLSAT00000001980	0.389	0.0311353
EMLSAT00000005002	0.238	0.0312025
EMLSAT00000008414	0.251	0.0312025
EMLSAT00000000701	0.521	0.031244
EMLSAT00000001945	0.209	0.031327
EMLSAT00000005752	0.213	0.0317613
EMLSAT00000008766	0.214	0.0317613
EMLSAT00000009241	0.25	0.0318454
EMLSAT00000004054	0.279	0.0319109
EMLSAT00000004210	0.562	0.0319341
EMLSAT00000010113	0.4	0.0319341
EMLSAT00000001536	0.424	0.0319861
EMLSAT00000001792	0.205	0.0321399
EMLSAT00000001172	0.253	0.0321502
EMLSAT00000004301	0.188	0.0321502
EMLSAT00000010380	0.268	0.0321502
EMLSAT00000001579	0.206	0.0321675
EMLSAT00000008576	1.094	0.0322698
EMLSAT00000000893	0.469	0.0323249
EMLSAT00000010508	0.631	0.0323249
EMLSAT00000011311	0.266	0.0323249
EMLSAT00000001738	0.176	0.0323751
EMLSAT00000008060	0.307	0.0324201
EMLSAT00000011271	0.187	0.0324474
EMLSAT00000003392	0.297	0.0327126
EMLSAT00000003637	0.439	0.0328005
EMLSAT00000009707	0.147	0.0328005
EMLSAT00000003607	0.7	0.032822
EMLSAT00000004208	0.136	0.0331113
EMLSAT00000001477	0.241	0.0332314
EMLSAT00000011323	0.201	0.0332314
EMLSAT00000010191	0.204	0.0334365
EMLSAT00000011464	0.118	0.0336887
EMLSAT00000008694	0.241	0.0337874
EMLSAT00000005368	0.33	0.0338844
EMLSAT00000001228	0.174	0.0339192
EMLSAT00000001302	0.267	0.0339192
EMLSAT00000006317	0.244	0.0339192
EMLSAT00000006202	0.291	0.0339546
EMLSAT00000012542	0.251	0.0339546
EMLSAT00000012438	0.25	0.0341529
EMLSAT00000012954	0.402	0.0341705
EMLSAT00000008882	0.293	0.0341847
EMLSAT00000012333	0.321	0.0341847
EMLSAT00000010940	0.258	0.0342683
EMLSAT00000005417	0.725	0.0344844
EMLSAT00000009080	0.311	0.0345607
EMLSAT00000012991	1.023	0.034722
EMLSAT00000010631	0.275	0.0347305
EMLSAT00000008670	0.289	0.0348766
EMLSAT00000011358	0.243	0.034898
EMLSAT00000004258	0.28	0.0349481
EMLSAT00000003157	0.59	0.0349764
EMLSAT00000000695	0.266	0.035027
EMLSAT00000008146	0.315	0.0351892
EMLSAT00000007202	0.228	0.0353357
EMLSAT00000003367	1.45	0.0353618
EMLSAT00000007819	0.398	0.0353618
EMLSAT00000007820	0.39	0.035396
EMLSAT00000008386	0.322	0.0354202
EMLSAT00000004241	0.368	0.0356463
EMLSAT00000011904	0.441	0.0358278
EMLSAT00000009629	0.433	0.0359421
EMLSAT00000000743	0.142	0.0360135
EMLSAT00000001975	0.487	0.0361182
EMLSAT00000004428	0.241	0.0361182
EMLSAT00000001340	0.384	0.0361332
EMLSAT00000002260	0.54	0.0362836
EMLSAT00000000668	0.265	0.0363087
EMLSAT00000012728	0.689	0.0363171
EMLSAT00000012581	0.513	0.0363513
EMLSAT00000011450	0.246	0.0364206
EMLSAT00000004860	0.161	0.0364956
EMLSAT00000009616	0.421	0.0364956
EMLSAT00000006850	0.2	0.0366209
EMLSAT00000006937	0.453	0.0366209
EMLSAT00000006751	0.308	0.0366256
EMLSAT00000004899	0.352	0.0366357
EMLSAT00000009918	0.146	0.0366379
EMLSAT00000009418	0.227	0.0369064
EMLSAT00000007416	0.37	0.0370001
EMLSAT00000009043	0.22	0.0370001
EMLSAT00000011832	0.344	0.037066
EMLSAT00000011309	0.219	0.0370963
EMLSAT00000012544	0.324	0.0370963
EMLSAT00000009375	0.539	0.0370999
EMLSAT00000009804	0.209	0.0373316
EMLSAT00000010100	0.327	0.0373316
EMLSAT00000010967	0.292	0.0373316
EMLSAT00000001528	0.188	0.0373333
EMLSAT00000003286	0.311	0.0373333
EMLSAT00000004273	0.146	0.0373333
EMLSAT00000012639	0.18	0.0373333
EMLSAT00000009271	0.313	0.0374064
EMLSAT00000008710	0.416	0.0375525
EMLSAT00000012452	0.355	0.0376768
EMLSAT00000009318	0.24	0.0376812
EMLSAT00000012052	0.236	0.0376815
EMLSAT00000006695	0.779	0.0376905
EMLSAT00000010482	0.147	0.0376905
EMLSAT00000005286	0.32	0.0377122
EMLSAT00000000012	0.311	0.0377425
EMLSAT00000005025	0.296	0.0377618
EMLSAT00000009284	0.247	0.0377695
EMLSAT00000010029	0.18	0.037942
EMLSAT00000001753	0.375	0.0380048
EMLSAT00000009516	0.202	0.0380071
EMLSAT00000001272	0.551	0.0381015
EMLSAT00000005218	1.606	0.0381858
EMLSAT00000001221	0.199	0.0383424
EMLSAT00000007524	0.429	0.0385632
EMLSAT00000004267	1.438	0.0387259
EMLSAT00000009914	0.313	0.0387298
EMLSAT00000009451	0.159	0.0387424
EMLSAT00000000604	0.441	0.0387664
EMLSAT00000004854	0.348	0.0387664
EMLSAT00000007445	0.734	0.0387664
EMLSAT00000007916	0.135	0.0387664
EMLSAT00000008185	0.199	0.0390621
EMLSAT00000003800	0.155	0.0391015
EMLSAT00000005190	0.279	0.039233
EMLSAT00000000255	0.216	0.0393487
EMLSAT00000012524	0.12	0.0393595
EMLSAT00000009202	0.519	0.039487
EMLSAT00000002102	0.201	0.0398201
EMLSAT00000003072	0.112	0.0398279
EMLSAT00000010218	0.819	0.0398386
EMLSAT00000010709	0.203	0.0399019
EMLSAT00000012047	0.402	0.0401833
EMLSAT00000005414	0.156	0.040188
EMLSAT00000007054	0.168	0.0405802
EMLSAT00000002048	0.197	0.0406004
EMLSAT00000012911	0.416	0.0406333
EMLSAT00000000428	0.794	0.0408647
EMLSAT00000003221	0.396	0.0410547
EMLSAT00000010441	0.231	0.0410547
EMLSAT00000005890	0.351	0.0410931
EMLSAT00000010178	0.202	0.0410931
EMLSAT00000001804	0.387	0.0411038
EMLSAT00000005400	0.214	0.0411525
EMLSAT00000008747	0.653	0.0412864
EMLSAT00000008891	0.236	0.0413924
EMLSAT00000004806	0.158	0.0415203
EMLSAT00000009487	0.18	0.0415657
EMLSAT00000004211	0.314	0.0417836
EMLSAT00000009676	0.237	0.0418605
EMLSAT00000003891	0.392	0.0419139
EMLSAT00000007165	0.245	0.0419139
EMLSAT00000002984	0.153	0.0419809
EMLSAT00000003305	0.116	0.0419809
EMLSAT00000006082	0.185	0.0419809
EMLSAT00000000507	0.431	0.0420548
EMLSAT00000001970	0.214	0.0420548
EMLSAT00000005922	1.134	0.0420548
EMLSAT00000001136	0.25	0.0421797
EMLSAT00000001382	0.145	0.0421797
EMLSAT00000005440	0.253	0.0422386
EMLSAT00000003334	0.159	0.0423619
EMLSAT00000006000	0.174	0.0424806
EMLSAT00000007703	0.439	0.0427099
EMLSAT00000003694	0.337	0.0427264
EMLSAT00000006729	0.196	0.0427264
EMLSAT00000005729	0.323	0.042881
EMLSAT00000008531	0.24	0.0432241
EMLSAT00000005487	0.253	0.043281
EMLSAT00000007855	0.414	0.043281
EMLSAT00000002014	0.387	0.0436531
EMLSAT00000009778	0.306	0.0439142
EMLSAT00000011553	0.22	0.0439264
EMLSAT00000001586	0.289	0.0439327
EMLSAT00000012547	0.341	0.0440892
EMLSAT00000007516	1.102	0.0441673
EMLSAT00000003425	0.247	0.0442225
EMLSAT00000006618	0.141	0.0442225
EMLSAT00000001996	0.244	0.0442419
EMLSAT00000001776	0.078	0.0443839
EMLSAT00000002832	0.294	0.0444904
EMLSAT00000002450	0.274	0.0446059
EMLSAT00000002584	0.561	0.0446059
EMLSAT00000004655	0.263	0.0446059
EMLSAT00000001872	0.402	0.0447238
EMLSAT00000005750	0.335	0.0447512
EMLSAT00000007479	0.169	0.0447557
EMLSAT00000006382	0.17	0.0448289
EMLSAT00000000853	0.582	0.0448368
EMLSAT00000000173	0.562	0.0449038
EMLSAT00000006685	0.64	0.0449038
EMLSAT00000000944	0.431	0.0451125
EMLSAT00000011260	0.475	0.0451326
EMLSAT00000003700	0.161	0.0451515
EMLSAT00000007499	0.31	0.0451515
EMLSAT00000008994	0.645	0.0452115
EMLSAT00000009473	0.531	0.045246
EMLSAT00000004851	0.175	0.0453767
EMLSAT00000000158	0.172	0.0453825
EMLSAT00000003945	0.257	0.0454575
EMLSAT00000012482	0.164	0.0455207
EMLSAT00000002694	0.809	0.0457017
EMLSAT00000009646	0.237	0.0458725
EMLSAT00000008418	0.236	0.0460862
EMLSAT00000003878	0.368	0.0463532
EMLSAT00000007817	0.307	0.046375
EMLSAT00000001041	0.552	0.0466019
EMLSAT00000003826	0.399	0.0466274
EMLSAT00000002021	0.192	0.0467246
EMLSAT00000004039	0.173	0.0469882
EMLSAT00000009869	0.246	0.0470049
EMLSAT00000005111	0.217	0.0473728
EMLSAT00000002093	0.495	0.0474084
EMLSAT00000005297	0.337	0.0474682
EMLSAT00000010179	0.141	0.0475335
EMLSAT00000002599	0.169	0.0475858
EMLSAT00000010050	0.306	0.0476149
EMLSAT00000010094	0.517	0.0476149
EMLSAT00000001182	0.302	0.0476435
EMLSAT00000010655	0.241	0.0477658
EMLSAT00000005290	0.448	0.0479538
EMLSAT00000007184	0.225	0.0480169
EMLSAT00000007075	0.204	0.0480446
EMLSAT00000010417	0.149	0.0481258
EMLSAT00000008071	0.238	0.0481467
EMLSAT00000009485	0.347	0.0481467
EMLSAT00000004066	0.156	0.0482021
EMLSAT00000007941	0.15	0.0483252
EMLSAT00000008828	0.271	0.0483351
EMLSAT00000005132	0.291	0.0485562
EMLSAT00000005586	0.297	0.0485562
EMLSAT00000012389	0.296	0.0485562
EMLSAT00000005372	0.192	0.048618
EMLSAT00000006744	0.285	0.0487392
EMLSAT00000009311	0.491	0.0487392
EMLSAT00000004074	0.195	0.0490633
EMLSAT00000011609	0.192	0.0491097
EMLSAT00000013018	0.165	0.0491097
EMLSAT00000001034	0.385	0.0491254
EMLSAT00000011195	0.458	0.0491449
EMLSAT00000009896	0.335	0.0492242
EMLSAT00000004863	0.487	0.0493145
EMLSAT00000007423	0.369	0.0493145
EMLSAT00000010523	0.205	0.0495272
EMLSAT00000008399	0.705	0.0496023
EMLSAT00000007424	0.138	0.0498227
EMLSAT00000004929	0.45	0.0498787

## Sheet: Table S6
Table S6. Genes downregulated in Ls F2-R vs Ls F2-S
Gene name (ENSEMBL)	log2FoldChange	P(adj)
EMLSAT00000007047	-0.808	7.32972e-10
EMLSAT00000007280	-0.357	3.36973e-09
EMLSAT00000009071	-1.163	4.9239e-09
EMLSAT00000002923	-1.501	3.87904e-07
EMLSAT00000010418	-0.331	7.27261e-07
EMLSAT00000011086	-0.838	2.12083e-06
EMLSAT00000002490	-0.546	2.54955e-06
EMLSAT00000004567	-1.236	2.54955e-06
EMLSAT00000002346	-0.536	3.7959e-06
EMLSAT00000000826	-1.259	1.19975e-05
EMLSAT00000004473	-0.415	1.4394e-05
EMLSAT00000002808	-0.541	1.66042e-05
EMLSAT00000011790	-1.067	1.66042e-05
EMLSAT00000001004	-0.497	1.95555e-05
EMLSAT00000007088	-1.07	2.53987e-05
EMLSAT00000002451	-0.633	2.87397e-05
EMLSAT00000002079	-0.535	3.41245e-05
EMLSAT00000008122	-0.584	3.4274e-05
EMLSAT00000004566	-1.199	3.66386e-05
EMLSAT00000007141	-0.29	4.04116e-05
EMLSAT00000011476	-0.986	4.25362e-05
EMLSAT00000012820	-0.756	4.68536e-05
EMLSAT00000007554	-0.417	5.48869e-05
EMLSAT00000007303	-0.863	6.09114e-05
EMLSAT00000009483	-0.774	6.82293e-05
EMLSAT00000000796	-1.343	7.93715e-05
EMLSAT00000010918	-0.722	7.93715e-05
EMLSAT00000012565	-0.322	8.76173e-05
EMLSAT00000000071	-0.38	9.75876e-05
EMLSAT00000008435	-0.637	9.75876e-05
EMLSAT00000001451	-0.638	0.000113724
EMLSAT00000000418	-1.294	0.000120412
EMLSAT00000004252	-0.597	0.000121521
EMLSAT00000009502	-0.569	0.000122798
EMLSAT00000001864	-0.385	0.000147396
EMLSAT00000009659	-0.536	0.000148606
EMLSAT00000000895	-0.493	0.000156816
EMLSAT00000003478	-0.776	0.000186489
EMLSAT00000002782	-0.83	0.00018964
EMLSAT00000002217	-0.473	0.000206849
EMLSAT00000004114	-1.147	0.000206849
EMLSAT00000010419	-0.229	0.000206849
EMLSAT00000002161	-0.306	0.000210445
EMLSAT00000011664	-0.665	0.000213509
EMLSAT00000000302	-0.229	0.000218046
EMLSAT00000008724	-0.48	0.000218046
EMLSAT00000010087	-1.071	0.000218046
EMLSAT00000013073	-0.435	0.000218046
EMLSAT00000003405	-0.431	0.000284118
EMLSAT00000005040	-0.399	0.000284118
EMLSAT00000012849	-0.276	0.000284118
EMLSAT00000008208	-0.992	0.000290512
EMLSAT00000011347	-0.293	0.000290512
EMLSAT00000006690	-0.489	0.00029104
EMLSAT00000012750	-0.787	0.00029868
EMLSAT00000012408	-0.258	0.000311013
EMLSAT00000000196	-0.36	0.000318864
EMLSAT00000001513	-0.429	0.000318864
EMLSAT00000009038	-0.641	0.000324711
EMLSAT00000012365	-0.651	0.000329825
EMLSAT00000007291	-0.515	0.000358341
EMLSAT00000007702	-0.313	0.000358341
EMLSAT00000004209	-0.359	0.000359166
EMLSAT00000004291	-0.916	0.000359166
EMLSAT00000004865	-0.618	0.000359166
EMLSAT00000005630	-0.487	0.000359166
EMLSAT00000006984	-0.803	0.000359166
EMLSAT00000008144	-0.246	0.000359166
EMLSAT00000009382	-0.346	0.000359166
EMLSAT00000009932	-0.374	0.000359166
EMLSAT00000011833	-0.475	0.000359166
EMLSAT00000000005	-0.345	0.000383467
EMLSAT00000010828	-0.223	0.000391273
EMLSAT00000012325	-0.692	0.000391273
EMLSAT00000005911	-0.834	0.000401165
EMLSAT00000001457	-0.84	0.000404682
EMLSAT00000006231	-0.771	0.000422046
EMLSAT00000000899	-0.316	0.000438242
EMLSAT00000002464	-0.803	0.000449331
EMLSAT00000008679	-0.891	0.000460965
EMLSAT00000003214	-0.558	0.000462402
EMLSAT00000006832	-1.358	0.000462402
EMLSAT00000000467	-0.899	0.000476287
EMLSAT00000009265	-0.991	0.000477221
EMLSAT00000009961	-0.688	0.000483249
EMLSAT00000000722	-0.426	0.000485096
EMLSAT00000006808	-0.733	0.000496002
EMLSAT00000000330	-0.322	0.000497125
EMLSAT00000003548	-0.358	0.000503794
EMLSAT00000010028	-0.243	0.000503794
EMLSAT00000010790	-0.222	0.000518529
EMLSAT00000010670	-0.41	0.000520634
EMLSAT00000005632	-0.347	0.000522109
EMLSAT00000003411	-0.54	0.000542026
EMLSAT00000003795	-0.559	0.000542026
EMLSAT00000009847	-0.394	0.000542026
EMLSAT00000005275	-0.294	0.000548355
EMLSAT00000007612	-0.861	0.000552744
EMLSAT00000001822	-1.289	0.000553267
EMLSAT00000012774	-0.33	0.000573703
EMLSAT00000002621	-0.617	0.000581514
EMLSAT00000010726	-0.991	0.000581514
EMLSAT00000003784	-0.778	0.000616357
EMLSAT00000011430	-2.319	0.000619114
EMLSAT00000002654	-1.249	0.000635015
EMLSAT00000001760	-0.25	0.00064066
EMLSAT00000010474	-0.376	0.00064066
EMLSAT00000003278	-0.374	0.000657066
EMLSAT00000001626	-0.507	0.000674391
EMLSAT00000000486	-1.107	0.000708853
EMLSAT00000011638	-1.229	0.00071854
EMLSAT00000011959	-0.362	0.000752613
EMLSAT00000002554	-0.82	0.000770486
EMLSAT00000001230	-3.7	0.000819027
EMLSAT00000010459	-0.457	0.000823784
EMLSAT00000012021	-1.009	0.000848795
EMLSAT00000008231	-2.316	0.000861718
EMLSAT00000009055	-0.219	0.000871122
EMLSAT00000005045	-0.638	0.00087895
EMLSAT00000006841	-0.89	0.00087895
EMLSAT00000009218	-0.598	0.00087895
EMLSAT00000009737	-0.307	0.000886544
EMLSAT00000003543	-0.799	0.000889447
EMLSAT00000011486	-0.454	0.000892651
EMLSAT00000010803	-0.339	0.000905635
EMLSAT00000006746	-0.542	0.000917557
EMLSAT00000004498	-0.789	0.000942226
EMLSAT00000005365	-0.331	0.000942226
EMLSAT00000001785	-0.407	0.000945674
EMLSAT00000011294	-0.251	0.000955912
EMLSAT00000003606	-0.471	0.000970715
EMLSAT00000006747	-0.833	0.00100519
EMLSAT00000013072	-0.925	0.00101288
EMLSAT00000006140	-1.877	0.00101426
EMLSAT00000008280	-0.917	0.00102519
EMLSAT00000011147	-2.172	0.0010298
EMLSAT00000009718	-0.712	0.00103733
EMLSAT00000009440	-0.766	0.00104378
EMLSAT00000001446	-1.409	0.00107444
EMLSAT00000004606	-0.847	0.00107869
EMLSAT00000009908	-0.778	0.00110235
EMLSAT00000005816	-1.166	0.00116106
EMLSAT00000006935	-0.724	0.0011808
EMLSAT00000005364	-0.512	0.00119504
EMLSAT00000012700	-0.598	0.00119642
EMLSAT00000012187	-0.33	0.00120354
EMLSAT00000011353	-0.372	0.00121775
EMLSAT00000001403	-0.854	0.00122272
EMLSAT00000010679	-0.229	0.00124776
EMLSAT00000000142	-0.419	0.00133688
EMLSAT00000004631	-0.459	0.00133688
EMLSAT00000003781	-0.32	0.00134271
EMLSAT00000000059	-0.371	0.00135378
EMLSAT00000005377	-0.581	0.00135466
EMLSAT00000002785	-0.544	0.0013769
EMLSAT00000000859	-1.423	0.00138867
EMLSAT00000005210	-0.588	0.00141592
EMLSAT00000010999	-2.733	0.0014288
EMLSAT00000007653	-0.388	0.00144497
EMLSAT00000008782	-0.804	0.00144497
EMLSAT00000010225	-0.174	0.00146078
EMLSAT00000002313	-1.893	0.00148086
EMLSAT00000000666	-0.219	0.00149175
EMLSAT00000007863	-0.899	0.00149712
EMLSAT00000000742	-0.187	0.00149995
EMLSAT00000002054	-0.465	0.00149995
EMLSAT00000001555	-0.297	0.00150122
EMLSAT00000004172	-0.671	0.00150122
EMLSAT00000008333	-0.741	0.00150122
EMLSAT00000005305	-0.656	0.00150211
EMLSAT00000011700	-0.737	0.00151851
EMLSAT00000004089	-0.651	0.00152446
EMLSAT00000006203	-0.281	0.00152446
EMLSAT00000006667	-0.376	0.00152446
EMLSAT00000007965	-0.621	0.00152446
EMLSAT00000010454	-0.4	0.00152446
EMLSAT00000010506	-0.543	0.00152446
EMLSAT00000012651	-0.465	0.0015583
EMLSAT00000001865	-0.168	0.00155908
EMLSAT00000003560	-1.514	0.00159219
EMLSAT00000002730	-0.781	0.00159585
EMLSAT00000011226	-0.884	0.00160184
EMLSAT00000001724	-0.783	0.00160532
EMLSAT00000005888	-0.277	0.00162456
EMLSAT00000010408	-0.295	0.00162692
EMLSAT00000012999	-0.25	0.00165218
EMLSAT00000012307	-0.932	0.00165938
EMLSAT00000004939	-0.705	0.00167051
EMLSAT00000003480	-1.26	0.00167844
EMLSAT00000009560	-0.493	0.00174944
EMLSAT00000008761	-2.496	0.00178244
EMLSAT00000011792	-0.606	0.00179307
EMLSAT00000001237	-0.693	0.00179885
EMLSAT00000007831	-0.294	0.00179885
EMLSAT00000009814	-1.154	0.00179885
EMLSAT00000001499	-1.169	0.00181914
EMLSAT00000004332	-0.357	0.00183835
EMLSAT00000005879	-0.4	0.00184898
EMLSAT00000008404	-0.761	0.00185933
EMLSAT00000006532	-0.744	0.00187428
EMLSAT00000011986	-1.446	0.00187747
EMLSAT00000000951	-0.22	0.00192135
EMLSAT00000001259	-0.948	0.00192135
EMLSAT00000004069	-0.537	0.00192135
EMLSAT00000005463	-0.749	0.00192135
EMLSAT00000011001	-0.439	0.00195033
EMLSAT00000003797	-0.486	0.00199124
EMLSAT00000008940	-0.69	0.00199803
EMLSAT00000004186	-0.958	0.00200317
EMLSAT00000008990	-1.231	0.00203155
EMLSAT00000004600	-0.323	0.00204422
EMLSAT00000004362	-0.335	0.00204496
EMLSAT00000002939	-1.156	0.00205621
EMLSAT00000008154	-1.789	0.0020606
EMLSAT00000002333	-0.319	0.00206293
EMLSAT00000011714	-1.34	0.00206686
EMLSAT00000009332	-0.307	0.00208589
EMLSAT00000000810	-0.294	0.0020931
EMLSAT00000011351	-0.657	0.0020931
EMLSAT00000007911	-1.146	0.00209569
EMLSAT00000008353	-0.896	0.00209569
EMLSAT00000000850	-0.881	0.00209909
EMLSAT00000002556	-0.269	0.00211044
EMLSAT00000011968	-0.44	0.00211368
EMLSAT00000006630	-0.422	0.00211575
EMLSAT00000011327	-0.667	0.00211575
EMLSAT00000012708	-0.2	0.00211575
EMLSAT00000000419	-1.29	0.00212464
EMLSAT00000007488	-0.574	0.00212464
EMLSAT00000000006	-0.257	0.00214073
EMLSAT00000005311	-0.415	0.0021545
EMLSAT00000000062	-0.699	0.00217432
EMLSAT00000003536	-1.315	0.00217432
EMLSAT00000006748	-0.922	0.00217432
EMLSAT00000000664	-0.745	0.00218504
EMLSAT00000012245	-0.752	0.00219219
EMLSAT00000010807	-0.652	0.00219695
EMLSAT00000005039	-0.438	0.00220164
EMLSAT00000000665	-0.748	0.0022026
EMLSAT00000008103	-0.403	0.0022026
EMLSAT00000006388	-0.661	0.00220872
EMLSAT00000009648	-0.207	0.00221408
EMLSAT00000003554	-0.203	0.00221776
EMLSAT00000000512	-2.029	0.00221962
EMLSAT00000007651	-0.64	0.0022232
EMLSAT00000007431	-0.502	0.00224161
EMLSAT00000000160	-0.199	0.00224179
EMLSAT00000002039	-0.707	0.00224179
EMLSAT00000003613	-0.497	0.00224179
EMLSAT00000003661	-0.33	0.00224179
EMLSAT00000009191	-0.198	0.00224179
EMLSAT00000010729	-1.281	0.00224179
EMLSAT00000012904	-0.42	0.00224179
EMLSAT00000012709	-0.425	0.00227363
EMLSAT00000005413	-0.514	0.00230216
EMLSAT00000012609	-0.254	0.00231015
EMLSAT00000007648	-0.494	0.00232168
EMLSAT00000004576	-0.351	0.00233106
EMLSAT00000007380	-0.227	0.0023448
EMLSAT00000002348	-2.036	0.00240015
EMLSAT00000005407	-0.201	0.00240405
EMLSAT00000001429	-0.525	0.00242794
EMLSAT00000013025	-1.161	0.00244109
EMLSAT00000011459	-0.654	0.00245876
EMLSAT00000000714	-0.508	0.00248727
EMLSAT00000001616	-0.409	0.00248727
EMLSAT00000011948	-0.626	0.00248727
EMLSAT00000012870	-0.791	0.00252784
EMLSAT00000003109	-0.244	0.0025614
EMLSAT00000001686	-0.418	0.00256703
EMLSAT00000010533	-0.655	0.0025693
EMLSAT00000012368	-1.137	0.00257139
EMLSAT00000004042	-0.759	0.00258822
EMLSAT00000005588	-0.622	0.00258822
EMLSAT00000009076	-0.998	0.00258822
EMLSAT00000011539	-0.669	0.00258822
EMLSAT00000001894	-0.203	0.00259422
EMLSAT00000002170	-1.904	0.0026008
EMLSAT00000009551	-0.262	0.0026008
EMLSAT00000000594	-0.433	0.00264872
EMLSAT00000010518	-0.465	0.00264872
EMLSAT00000004100	-0.686	0.00266718
EMLSAT00000009856	-0.524	0.00266718
EMLSAT00000011528	-0.35	0.00266718
EMLSAT00000011380	-0.749	0.00269102
EMLSAT00000010765	-0.351	0.00269941
EMLSAT00000011835	-0.179	0.00272312
EMLSAT00000000597	-0.356	0.00272565
EMLSAT00000000616	-0.634	0.00272737
EMLSAT00000002699	-0.63	0.00272737
EMLSAT00000003699	-1.088	0.00272914
EMLSAT00000004777	-0.479	0.00272914
EMLSAT00000005916	-0.216	0.00272914
EMLSAT00000000527	-0.344	0.00273326
EMLSAT00000011350	-0.549	0.00273742
EMLSAT00000003416	-0.716	0.00274382
EMLSAT00000010738	-0.872	0.00282079
EMLSAT00000012111	-0.77	0.00282079
EMLSAT00000009370	-0.305	0.00284505
EMLSAT00000000961	-0.427	0.00287198
EMLSAT00000006607	-0.381	0.0028876
EMLSAT00000009992	-1.603	0.0028876
EMLSAT00000006514	-0.428	0.002893
EMLSAT00000002774	-0.801	0.00289719
EMLSAT00000009940	-0.662	0.00291979
EMLSAT00000007065	-0.667	0.00293062
EMLSAT00000003175	-0.739	0.00297739
EMLSAT00000005617	-0.24	0.00301699
EMLSAT00000012731	-0.204	0.00301699
EMLSAT00000012752	-0.741	0.00301699
EMLSAT00000011238	-0.723	0.00302112
EMLSAT00000003571	-0.242	0.00304065
EMLSAT00000010707	-0.394	0.00304065
EMLSAT00000001589	-0.299	0.00304382
EMLSAT00000008217	-0.747	0.00306108
EMLSAT00000006455	-0.182	0.00307261
EMLSAT00000010638	-0.562	0.00307668
EMLSAT00000001921	-0.559	0.003191
EMLSAT00000012902	-0.756	0.00322422
EMLSAT00000008271	-0.42	0.00324949
EMLSAT00000001990	-0.672	0.00326171
EMLSAT00000003647	-0.495	0.00326171
EMLSAT00000008382	-0.179	0.00331053
EMLSAT00000010994	-0.177	0.00331053
EMLSAT00000011910	-0.7	0.0033124
EMLSAT00000010860	-0.343	0.00331326
EMLSAT00000003672	-0.753	0.00337129
EMLSAT00000001549	-0.423	0.00345744
EMLSAT00000007939	-1.197	0.00345744
EMLSAT00000007100	-0.66	0.00346453
EMLSAT00000010211	-0.537	0.00347219
EMLSAT00000003447	-0.64	0.00347983
EMLSAT00000011340	-1.05	0.00347983
EMLSAT00000010953	-2.56	0.00349508
EMLSAT00000012572	-0.25	0.00353159
EMLSAT00000010716	-1.296	0.00353405
EMLSAT00000004597	-0.672	0.00353713
EMLSAT00000011988	-1.147	0.00353713
EMLSAT00000004377	-0.342	0.00359059
EMLSAT00000005289	-0.794	0.00359059
EMLSAT00000000032	-0.386	0.00361295
EMLSAT00000001226	-0.327	0.00361313
EMLSAT00000003262	-0.555	0.00361313
EMLSAT00000009585	-0.818	0.00361313
EMLSAT00000006134	-0.184	0.00362147
EMLSAT00000007875	-0.828	0.00364522
EMLSAT00000006387	-0.583	0.00366627
EMLSAT00000005393	-0.595	0.00367646
EMLSAT00000012374	-1.741	0.00372379
EMLSAT00000005436	-0.489	0.0038215
EMLSAT00000011881	-0.315	0.00382429
EMLSAT00000012050	-0.604	0.00403923
EMLSAT00000001615	-0.329	0.00404289
EMLSAT00000004177	-0.423	0.00411028
EMLSAT00000002084	-0.904	0.00412697
EMLSAT00000007163	-0.152	0.00413408
EMLSAT00000008577	-0.586	0.00413408
EMLSAT00000004391	-0.4	0.00413735
EMLSAT00000005245	-1.085	0.00415108
EMLSAT00000005569	-0.922	0.00415956
EMLSAT00000011782	-0.496	0.00415956
EMLSAT00000009493	-0.635	0.00417271
EMLSAT00000009334	-0.303	0.00420441
EMLSAT00000000365	-0.42	0.00421079
EMLSAT00000000721	-0.526	0.00421079
EMLSAT00000011060	-0.226	0.00422619
EMLSAT00000009581	-0.321	0.0042686
EMLSAT00000003066	-0.27	0.00426963
EMLSAT00000007883	-1.148	0.00426963
EMLSAT00000012839	-0.19	0.00430101
EMLSAT00000009864	-0.45	0.00432446
EMLSAT00000008805	-0.398	0.00438023
EMLSAT00000005812	-0.842	0.00440088
EMLSAT00000006756	-0.288	0.00442949
EMLSAT00000010343	-0.457	0.00446151
EMLSAT00000003333	-0.205	0.00450464
EMLSAT00000007123	-0.514	0.00450464
EMLSAT00000011717	-1.014	0.00450464
EMLSAT00000007616	-0.702	0.0045201
EMLSAT00000011103	-0.588	0.00452159
EMLSAT00000004719	-0.324	0.00453664
EMLSAT00000000155	-0.333	0.00457574
EMLSAT00000010222	-0.555	0.00460298
EMLSAT00000004091	-0.764	0.00460805
EMLSAT00000007097	-0.14	0.00464033
EMLSAT00000010616	-0.554	0.00466798
EMLSAT00000012208	-0.464	0.00467426
EMLSAT00000006554	-0.658	0.00469212
EMLSAT00000007462	-0.243	0.00469212
EMLSAT00000011889	-0.399	0.00469212
EMLSAT00000012602	-0.358	0.00469212
EMLSAT00000007834	-0.721	0.00470188
EMLSAT00000006015	-0.17	0.00470874
EMLSAT00000001450	-0.954	0.0047554
EMLSAT00000003007	-0.682	0.0047554
EMLSAT00000004573	-0.36	0.0047554
EMLSAT00000008775	-0.278	0.0047554
EMLSAT00000004438	-0.408	0.00479401
EMLSAT00000002137	-0.217	0.00479657
EMLSAT00000001984	-0.57	0.00480298
EMLSAT00000007797	-0.91	0.00484078
EMLSAT00000011356	-0.429	0.00484078
EMLSAT00000012686	-1.023	0.00484078
EMLSAT00000004134	-0.242	0.00490119
EMLSAT00000012135	-0.529	0.00491524
EMLSAT00000012188	-0.297	0.00493199
EMLSAT00000006384	-0.456	0.00493306
EMLSAT00000010434	-0.354	0.00495076
EMLSAT00000013026	-0.259	0.00497135
EMLSAT00000012583	-0.345	0.00497547
EMLSAT00000011709	-0.218	0.00500952
EMLSAT00000010063	-0.835	0.00510269
EMLSAT00000012069	-0.637	0.00510998
EMLSAT00000003142	-0.752	0.00511006
EMLSAT00000002901	-0.321	0.00511738
EMLSAT00000004324	-0.898	0.00511738
EMLSAT00000004056	-0.176	0.0051575
EMLSAT00000012280	-0.59	0.00515877
EMLSAT00000011421	-0.175	0.00516096
EMLSAT00000000752	-0.496	0.00519519
EMLSAT00000000836	-0.464	0.00523085
EMLSAT00000001708	-0.267	0.00523085
EMLSAT00000004185	-0.885	0.00525641
EMLSAT00000007222	-0.195	0.00526067
EMLSAT00000009207	-0.2	0.0052661
EMLSAT00000012694	-0.913	0.00526769
EMLSAT00000009368	-0.428	0.00538399
EMLSAT00000012903	-0.443	0.00543819
EMLSAT00000005515	-0.227	0.00549342
EMLSAT00000002388	-0.22	0.00552385
EMLSAT00000005080	-0.546	0.00552385
EMLSAT00000011587	-0.336	0.00555968
EMLSAT00000004830	-0.872	0.00559599
EMLSAT00000002759	-0.93	0.0056
EMLSAT00000007666	-0.666	0.00561045
EMLSAT00000004035	-0.521	0.0056137
EMLSAT00000011940	-0.275	0.00565702
EMLSAT00000006218	-0.199	0.00566172
EMLSAT00000012360	-0.372	0.00569311
EMLSAT00000010366	-0.421	0.0057344
EMLSAT00000002707	-0.744	0.00578706
EMLSAT00000009118	-0.691	0.00578706
EMLSAT00000007630	-1.294	0.00579041
EMLSAT00000000786	-0.612	0.00581012
EMLSAT00000012114	-1.744	0.00582309
EMLSAT00000010316	-0.313	0.0058402
EMLSAT00000009559	-0.687	0.00586921
EMLSAT00000011893	-0.361	0.00586921
EMLSAT00000009977	-0.248	0.0059403
EMLSAT00000007087	-0.647	0.00594858
EMLSAT00000007647	-0.332	0.00594858
EMLSAT00000000658	-0.76	0.0059541
EMLSAT00000000908	-0.186	0.00601349
EMLSAT00000012319	-0.28	0.00601349
EMLSAT00000013039	-0.703	0.00601349
EMLSAT00000001889	-0.399	0.00603781
EMLSAT00000004160	-0.686	0.00603781
EMLSAT00000005566	-0.42	0.00603781
EMLSAT00000004937	-0.212	0.00603946
EMLSAT00000011199	-0.319	0.00603946
EMLSAT00000007356	-0.527	0.0060537
EMLSAT00000012855	-0.336	0.00606519
EMLSAT00000012434	-0.229	0.00608414
EMLSAT00000010467	-0.323	0.00610347
EMLSAT00000003471	-0.269	0.00610352
EMLSAT00000007928	-0.251	0.00615921
EMLSAT00000008943	-0.397	0.00616384
EMLSAT00000008780	-0.61	0.00623517
EMLSAT00000008591	-1.005	0.00633939
EMLSAT00000000516	-0.71	0.00635623
EMLSAT00000008877	-0.65	0.00637915
EMLSAT00000012038	-0.648	0.00637915
EMLSAT00000012228	-0.906	0.00637915
EMLSAT00000003302	-0.226	0.00644158
EMLSAT00000009479	-0.611	0.00645284
EMLSAT00000011801	-0.464	0.00645988
EMLSAT00000006407	-0.482	0.00657562
EMLSAT00000003908	-0.392	0.00661553
EMLSAT00000008124	-0.816	0.00661553
EMLSAT00000011023	-0.985	0.00662088
EMLSAT00000003171	-0.21	0.00666685
EMLSAT00000010158	-0.21	0.00668301
EMLSAT00000005222	-0.706	0.00669853
EMLSAT00000006657	-0.643	0.00669853
EMLSAT00000005802	-0.359	0.00675694
EMLSAT00000007406	-0.236	0.00679728
EMLSAT00000010848	-1.785	0.00680956
EMLSAT00000004891	-0.432	0.0068173
EMLSAT00000008155	-0.362	0.0068173
EMLSAT00000012680	-0.835	0.00683107
EMLSAT00000000541	-0.596	0.00688376
EMLSAT00000009859	-0.306	0.00688731
EMLSAT00000001123	-0.517	0.00689311
EMLSAT00000001448	-0.403	0.00689311
EMLSAT00000006290	-0.211	0.00689311
EMLSAT00000011504	-0.311	0.00693854
EMLSAT00000004813	-0.184	0.0069482
EMLSAT00000000606	-0.325	0.00695488
EMLSAT00000004420	-0.168	0.00695488
EMLSAT00000011277	-0.724	0.00696925
EMLSAT00000001095	-0.935	0.00701432
EMLSAT00000005011	-0.254	0.00701432
EMLSAT00000001897	-0.395	0.00703694
EMLSAT00000009849	-0.355	0.00703694
EMLSAT00000002012	-0.531	0.00705798
EMLSAT00000005904	-0.235	0.00705798
EMLSAT00000009563	-0.588	0.00705798
EMLSAT00000012488	-0.372	0.00709139
EMLSAT00000001609	-0.71	0.00711515
EMLSAT00000001351	-1.242	0.00717431
EMLSAT00000007534	-0.596	0.00719827
EMLSAT00000000216	-0.703	0.00738943
EMLSAT00000005241	-1.187	0.00744302
EMLSAT00000005445	-0.305	0.00745814
EMLSAT00000007992	-0.262	0.00750967
EMLSAT00000009786	-0.23	0.00752375
EMLSAT00000003208	-0.345	0.00772582
EMLSAT00000007142	-0.442	0.00776501
EMLSAT00000000050	-0.205	0.00778501
EMLSAT00000007060	-0.563	0.00781844
EMLSAT00000000492	-0.562	0.00787849
EMLSAT00000007683	-0.485	0.00788338
EMLSAT00000011980	-0.443	0.00788338
EMLSAT00000008813	-0.209	0.00788555
EMLSAT00000012578	-0.283	0.00788684
EMLSAT00000000904	-0.726	0.00795652
EMLSAT00000005991	-1.192	0.00807651
EMLSAT00000007590	-1.72	0.00807651
EMLSAT00000011913	-0.548	0.00807651
EMLSAT00000004570	-2.143	0.00813465
EMLSAT00000003476	-0.707	0.00824914
EMLSAT00000003982	-1.159	0.00824914
EMLSAT00000004558	-0.561	0.00824914
EMLSAT00000005118	-1.119	0.00824914
EMLSAT00000007121	-0.584	0.00824914
EMLSAT00000009476	-0.764	0.00824914
EMLSAT00000009826	-0.731	0.00824914
EMLSAT00000011634	-0.217	0.00824914
EMLSAT00000001492	-0.659	0.00831813
EMLSAT00000007139	-0.841	0.00831991
EMLSAT00000011942	-0.314	0.00831991
EMLSAT00000004858	-0.163	0.00832607
EMLSAT00000003444	-0.66	0.00832871
EMLSAT00000003843	-0.644	0.00834642
EMLSAT00000000728	-2.804	0.0083477
EMLSAT00000012724	-0.402	0.0083477
EMLSAT00000011762	-0.844	0.00837829
EMLSAT00000004319	-0.524	0.00842147
EMLSAT00000010503	-0.127	0.00842161
EMLSAT00000010736	-0.611	0.00848789
EMLSAT00000005770	-0.304	0.00848955
EMLSAT00000008445	-1.244	0.00848955
EMLSAT00000012563	-0.383	0.00848955
EMLSAT00000002880	-0.47	0.00851099
EMLSAT00000003986	-0.256	0.00851099
EMLSAT00000004560	-0.773	0.00852031
EMLSAT00000010499	-0.488	0.00852385
EMLSAT00000005773	-0.754	0.00852975
EMLSAT00000006223	-0.483	0.00859433
EMLSAT00000002512	-0.5	0.00860373
EMLSAT00000002478	-0.365	0.00862542
EMLSAT00000003187	-0.257	0.00863011
EMLSAT00000009706	-0.355	0.00863011
EMLSAT00000005961	-0.51	0.00865681
EMLSAT00000000907	-0.649	0.00867885
EMLSAT00000007897	-0.268	0.00870256
EMLSAT00000004489	-1.379	0.00873161
EMLSAT00000008484	-0.338	0.00873161
EMLSAT00000005694	-0.523	0.00874684
EMLSAT00000011719	-0.185	0.00878698
EMLSAT00000006260	-0.153	0.00882149
EMLSAT00000002853	-0.787	0.00887049
EMLSAT00000011635	-0.338	0.00887425
EMLSAT00000006484	-0.274	0.00888686
EMLSAT00000006989	-0.276	0.00888686
EMLSAT00000008980	-0.621	0.00888686
EMLSAT00000010241	-0.84	0.00888686
EMLSAT00000011355	-0.728	0.00890616
EMLSAT00000006936	-0.182	0.00892075
EMLSAT00000000897	-0.159	0.00894201
EMLSAT00000009057	-0.477	0.00898824
EMLSAT00000012071	-0.373	0.00898824
EMLSAT00000011479	-0.335	0.00898917
EMLSAT00000003469	-1.079	0.00909834
EMLSAT00000004952	-0.62	0.00910054
EMLSAT00000005140	-0.4	0.00912834
EMLSAT00000012864	-0.425	0.00915322
EMLSAT00000004120	-0.29	0.00916949
EMLSAT00000003801	-0.533	0.00918208
EMLSAT00000006163	-0.735	0.00918208
EMLSAT00000005707	-0.538	0.0091979
EMLSAT00000003775	-0.612	0.00921386
EMLSAT00000011961	-0.9	0.00921386
EMLSAT00000005956	-0.733	0.00922349
EMLSAT00000009348	-0.52	0.0092273
EMLSAT00000007565	-0.671	0.00924505
EMLSAT00000007470	-0.709	0.00931921
EMLSAT00000000106	-0.341	0.00934327
EMLSAT00000000763	-0.391	0.0093449
EMLSAT00000010091	-0.248	0.0093627
EMLSAT00000005450	-0.19	0.00938133
EMLSAT00000004634	-0.23	0.0094136
EMLSAT00000011113	-0.65	0.00947025
EMLSAT00000005053	-0.59	0.00948035
EMLSAT00000010182	-0.226	0.00948035
EMLSAT00000005979	-0.323	0.00952208
EMLSAT00000003254	-2.462	0.00954942
EMLSAT00000003366	-0.601	0.00955741
EMLSAT00000009574	-0.346	0.00955741
EMLSAT00000003751	-0.461	0.00974036
EMLSAT00000009666	-0.657	0.00974036
EMLSAT00000007579	-0.224	0.00974144
EMLSAT00000010839	-0.37	0.00974144
EMLSAT00000009350	-0.236	0.0097594
EMLSAT00000005057	-1.169	0.00985103
EMLSAT00000004987	-0.877	0.00989872
EMLSAT00000009747	-0.34	0.00993642
EMLSAT00000000446	-0.242	0.00993755
EMLSAT00000006172	-0.146	0.00996985
EMLSAT00000009831	-0.303	0.00998042
EMLSAT00000011905	-0.869	0.0100681
EMLSAT00000010133	-0.269	0.0100854
EMLSAT00000011952	-0.15	0.0100886
EMLSAT00000001619	-2.046	0.0100929
EMLSAT00000009603	-0.338	0.0101079
EMLSAT00000011466	-0.298	0.0101079
EMLSAT00000011987	-0.627	0.0101079
EMLSAT00000012056	-1.543	0.0101079
EMLSAT00000005000	-0.242	0.0101675
EMLSAT00000007368	-0.273	0.0101921
EMLSAT00000004857	-0.143	0.0102303
EMLSAT00000009555	-0.295	0.0102617
EMLSAT00000003715	-0.234	0.0102637
EMLSAT00000009255	-0.415	0.0103018
EMLSAT00000013061	-0.367	0.0103034
EMLSAT00000010576	-0.443	0.0103128
EMLSAT00000006669	-1.65	0.0103507
EMLSAT00000001509	-0.574	0.010353
EMLSAT00000004123	-1.32	0.010353
EMLSAT00000001519	-2.301	0.010361
EMLSAT00000003929	-0.337	0.0103729
EMLSAT00000009665	-0.605	0.0103729
EMLSAT00000007130	-0.241	0.0104115
EMLSAT00000003034	-0.694	0.0104136
EMLSAT00000011499	-0.773	0.0104775
EMLSAT00000003696	-0.538	0.0104966
EMLSAT00000012241	-0.438	0.0105493
EMLSAT00000005772	-0.327	0.0105614
EMLSAT00000004702	-0.541	0.0105846
EMLSAT00000003728	-0.291	0.0106065
EMLSAT00000000795	-0.493	0.0107343
EMLSAT00000011304	-0.529	0.010823
EMLSAT00000001741	-0.153	0.0108436
EMLSAT00000000827	-1.222	0.0108889
EMLSAT00000003771	-0.615	0.0109035
EMLSAT00000008651	-0.434	0.0109472
EMLSAT00000011666	-1.169	0.0109882
EMLSAT00000011126	-0.778	0.0110327
EMLSAT00000010346	-1.282	0.0110402
EMLSAT00000009165	-0.545	0.0110524
EMLSAT00000008479	-0.99	0.0111371
EMLSAT00000001243	-0.814	0.0111381
EMLSAT00000004076	-0.215	0.0111492
EMLSAT00000011685	-0.238	0.0112901
EMLSAT00000002439	-0.253	0.0113611
EMLSAT00000001494	-0.553	0.0113838
EMLSAT00000001648	-0.521	0.011408
EMLSAT00000001065	-0.504	0.011438
EMLSAT00000003779	-0.56	0.0114467
EMLSAT00000004875	-0.423	0.0115264
EMLSAT00000012693	-1.298	0.0115321
EMLSAT00000010838	-0.571	0.0116472
EMLSAT00000001317	-0.849	0.0117409
EMLSAT00000010577	-0.695	0.0118486
EMLSAT00000000280	-0.299	0.0118536
EMLSAT00000001124	-0.662	0.0118536
EMLSAT00000006220	-0.622	0.011908
EMLSAT00000005213	-0.758	0.011939
EMLSAT00000013040	-0.266	0.0119607
EMLSAT00000000100	-0.125	0.0119694
EMLSAT00000008800	-0.681	0.012039
EMLSAT00000003660	-0.385	0.0120517
EMLSAT00000000852	-1.451	0.0120852
EMLSAT00000011146	-0.376	0.0120852
EMLSAT00000000404	-0.193	0.0121662
EMLSAT00000008257	-0.316	0.012183
EMLSAT00000002103	-0.936	0.0122189
EMLSAT00000008682	-0.854	0.0123631
EMLSAT00000002189	-0.143	0.0123843
EMLSAT00000012344	-0.247	0.0124502
EMLSAT00000012908	-0.481	0.0124653
EMLSAT00000005663	-0.517	0.0124991
EMLSAT00000002449	-0.487	0.0125315
EMLSAT00000007388	-0.955	0.0125439
EMLSAT00000006626	-0.29	0.0126005
EMLSAT00000006540	-0.653	0.012652
EMLSAT00000011776	-0.54	0.0126727
EMLSAT00000004965	-0.186	0.0127113
EMLSAT00000003349	-1.519	0.0127354
EMLSAT00000005312	-0.743	0.0128049
EMLSAT00000006113	-0.163	0.0128286
EMLSAT00000004005	-0.661	0.0129437
EMLSAT00000012062	-0.249	0.012986
EMLSAT00000012394	-0.153	0.0130528
EMLSAT00000011049	-0.253	0.0131236
EMLSAT00000001077	-0.523	0.0131784
EMLSAT00000001268	-0.351	0.0131784
EMLSAT00000010644	-0.16	0.01319
EMLSAT00000001439	-0.45	0.0132111
EMLSAT00000011026	-0.578	0.0132191
EMLSAT00000003231	-0.545	0.0132488
EMLSAT00000005174	-0.22	0.0132746
EMLSAT00000001987	-0.705	0.0133078
EMLSAT00000002908	-0.436	0.0133162
EMLSAT00000008026	-0.282	0.0133326
EMLSAT00000001698	-0.567	0.0133399
EMLSAT00000008352	-0.792	0.0133545
EMLSAT00000007138	-0.314	0.0133609
EMLSAT00000009967	-0.29	0.0136341
EMLSAT00000001393	-0.833	0.013655
EMLSAT00000005316	-0.359	0.013655
EMLSAT00000006463	-0.272	0.0137415
EMLSAT00000006858	-0.827	0.0137725
EMLSAT00000009527	-0.281	0.0137913
EMLSAT00000001138	-0.164	0.0138179
EMLSAT00000002964	-2.366	0.013909
EMLSAT00000007369	-0.441	0.0139393
EMLSAT00000011165	-0.197	0.0140333
EMLSAT00000007915	-0.172	0.0140625
EMLSAT00000003046	-0.216	0.0140909
EMLSAT00000004364	-0.903	0.0141428
EMLSAT00000002455	-0.439	0.0142352
EMLSAT00000002833	-0.582	0.0142352
EMLSAT00000001044	-0.218	0.0142803
EMLSAT00000008730	-0.187	0.0142803
EMLSAT00000007986	-2.198	0.0142919
EMLSAT00000009716	-1.142	0.0143422
EMLSAT00000002919	-0.193	0.014512
EMLSAT00000001943	-0.835	0.0145711
EMLSAT00000010035	-0.306	0.0145711
EMLSAT00000005673	-0.574	0.0146164
EMLSAT00000006682	-0.3	0.0146164
EMLSAT00000001007	-0.483	0.014649
EMLSAT00000004724	-0.61	0.0147028
EMLSAT00000000252	-0.468	0.0147423
EMLSAT00000001711	-0.262	0.0147958
EMLSAT00000009402	-0.626	0.0148109
EMLSAT00000002666	-0.366	0.0148306
EMLSAT00000005270	-0.569	0.0148306
EMLSAT00000010612	-0.853	0.0148306
EMLSAT00000000902	-0.674	0.0148895
EMLSAT00000011894	-0.459	0.0150614
EMLSAT00000002866	-0.117	0.0150674
EMLSAT00000006324	-0.143	0.0150674
EMLSAT00000001925	-0.432	0.0150717
EMLSAT00000004248	-0.682	0.015086
EMLSAT00000002760	-0.228	0.0150986
EMLSAT00000006075	-0.465	0.0151449
EMLSAT00000011842	-1.413	0.0151818
EMLSAT00000012601	-0.402	0.0152072
EMLSAT00000000663	-0.289	0.0152771
EMLSAT00000003911	-0.669	0.0154516
EMLSAT00000004335	-1.255	0.0154516
EMLSAT00000012206	-0.487	0.0154516
EMLSAT00000006192	-1.366	0.0154568
EMLSAT00000011794	-0.605	0.0154568
EMLSAT00000005147	-0.348	0.0154712
EMLSAT00000008723	-0.353	0.0154877
EMLSAT00000010446	-0.741	0.01556
EMLSAT00000002682	-0.182	0.0155702
EMLSAT00000000822	-0.219	0.0156047
EMLSAT00000007083	-1.211	0.0156047
EMLSAT00000002299	-0.349	0.0156175
EMLSAT00000000317	-0.444	0.0156286
EMLSAT00000001557	-0.383	0.0156365
EMLSAT00000006077	-0.364	0.0156412
EMLSAT00000011315	-0.187	0.0156772
EMLSAT00000008152	-0.306	0.0159319
EMLSAT00000003505	-0.489	0.0159393
EMLSAT00000005084	-0.256	0.0159393
EMLSAT00000005971	-0.686	0.0159502
EMLSAT00000011033	-0.273	0.0159502
EMLSAT00000003399	-2.223	0.0159986
EMLSAT00000006586	-0.775	0.0159986
EMLSAT00000011425	-0.22	0.0159986
EMLSAT00000005581	-1.126	0.0160294
EMLSAT00000003485	-0.267	0.0160347
EMLSAT00000011536	-0.225	0.0160608
EMLSAT00000009658	-1.969	0.0160668
EMLSAT00000011394	-0.45	0.0160772
EMLSAT00000003052	-0.147	0.0160876
EMLSAT00000005756	-1.154	0.0160876
EMLSAT00000010650	-0.222	0.0160876
EMLSAT00000000534	-0.573	0.0161482
EMLSAT00000005411	-0.432	0.0161538
EMLSAT00000012691	-0.846	0.0161546
EMLSAT00000006592	-0.657	0.0162139
EMLSAT00000011616	-0.206	0.0162139
EMLSAT00000002428	-0.7	0.0162867
EMLSAT00000012816	-0.276	0.0162867
EMLSAT00000003928	-0.649	0.0162917
EMLSAT00000005754	-0.251	0.0162917
EMLSAT00000006664	-0.5	0.0163445
EMLSAT00000009495	-0.199	0.0164654
EMLSAT00000002788	-0.191	0.0165519
EMLSAT00000003610	-0.387	0.0165593
EMLSAT00000005508	-0.468	0.016651
EMLSAT00000003646	-1.041	0.0166634
EMLSAT00000003056	-0.347	0.0167033
EMLSAT00000010571	-1.601	0.0167238
EMLSAT00000011789	-0.227	0.0167238
EMLSAT00000011599	-0.243	0.0167419
EMLSAT00000010773	-1.522	0.0167466
EMLSAT00000009463	-0.197	0.0169228
EMLSAT00000000496	-0.389	0.0170726
EMLSAT00000012329	-0.283	0.0171248
EMLSAT00000005161	-0.713	0.0171323
EMLSAT00000009066	-0.655	0.0171932
EMLSAT00000004643	-0.335	0.0172858
EMLSAT00000005006	-0.168	0.0172858
EMLSAT00000009531	-0.464	0.0172858
EMLSAT00000009690	-0.753	0.0172858
EMLSAT00000001036	-1.64	0.0176203
EMLSAT00000002812	-0.25	0.0177649
EMLSAT00000003975	-0.287	0.01783
EMLSAT00000011439	-1.492	0.0178354
EMLSAT00000007119	-0.206	0.0179105
EMLSAT00000001174	-0.587	0.0179637
EMLSAT00000006461	-0.19	0.0179637
EMLSAT00000005089	-0.808	0.0179767
EMLSAT00000003758	-0.85	0.0180382
EMLSAT00000012442	-0.212	0.0180567
EMLSAT00000010596	-0.4	0.0180725
EMLSAT00000011687	-0.201	0.0180914
EMLSAT00000003033	-2.084	0.0181494
EMLSAT00000000753	-0.174	0.0181495
EMLSAT00000001288	-0.65	0.0182358
EMLSAT00000007914	-0.394	0.0182358
EMLSAT00000010829	-0.622	0.0182959
EMLSAT00000012718	-0.573	0.0182982
EMLSAT00000001924	-0.512	0.0183307
EMLSAT00000007008	-0.571	0.0183454
EMLSAT00000012778	-1.586	0.0183728
EMLSAT00000006678	-0.229	0.0185535
EMLSAT00000009000	-0.519	0.0185535
EMLSAT00000008616	-0.313	0.0185678
EMLSAT00000009549	-0.443	0.0185678
EMLSAT00000005168	-0.521	0.0187279
EMLSAT00000011943	-0.543	0.0187385
EMLSAT00000004431	-0.152	0.0188814
EMLSAT00000000652	-0.472	0.0189203
EMLSAT00000011052	-0.386	0.0189241
EMLSAT00000009884	-0.268	0.0189264
EMLSAT00000004106	-0.199	0.0189343
EMLSAT00000000639	-0.197	0.0190135
EMLSAT00000009792	-0.265	0.0190415
EMLSAT00000008256	-0.407	0.0190993
EMLSAT00000008648	-0.196	0.0190993
EMLSAT00000010917	-1.26	0.0191461
EMLSAT00000003088	-0.308	0.0191794
EMLSAT00000006857	-0.704	0.0191794
EMLSAT00000008153	-0.353	0.0192846
EMLSAT00000011072	-0.52	0.0192972
EMLSAT00000006018	-0.233	0.019357
EMLSAT00000005646	-0.325	0.0193581
EMLSAT00000008158	-1.847	0.0193912
EMLSAT00000008859	-1.151	0.0194963
EMLSAT00000002214	-0.246	0.0195699
EMLSAT00000005065	-0.814	0.0196106
EMLSAT00000006300	-0.213	0.0196106
EMLSAT00000004490	-0.235	0.0196306
EMLSAT00000012697	-1.351	0.0196306
EMLSAT00000003040	-0.331	0.0196364
EMLSAT00000001969	-0.221	0.0196618
EMLSAT00000010294	-0.22	0.0197802
EMLSAT00000012428	-0.528	0.0197878
EMLSAT00000011583	-0.242	0.0197956
EMLSAT00000008796	-0.384	0.0198219
EMLSAT00000003634	-0.307	0.0198384
EMLSAT00000007451	-0.3	0.0198384
EMLSAT00000008559	-0.189	0.0198384
EMLSAT00000004761	-0.406	0.0198974
EMLSAT00000000688	-0.185	0.0199388
EMLSAT00000000671	-1.515	0.0199796
EMLSAT00000006296	-0.169	0.0200171
EMLSAT00000004682	-0.237	0.0202627
EMLSAT00000012821	-0.198	0.0202627
EMLSAT00000001514	-0.3	0.0202887
EMLSAT00000010377	-0.249	0.0204193
EMLSAT00000004619	-0.26	0.020459
EMLSAT00000008278	-0.973	0.0205136
EMLSAT00000010007	-0.514	0.0206225
EMLSAT00000005239	-0.112	0.0206497
EMLSAT00000012392	-0.332	0.0208909
EMLSAT00000005044	-0.188	0.0209007
EMLSAT00000006339	-0.151	0.0211908
EMLSAT00000010723	-0.267	0.0211908
EMLSAT00000011283	-0.289	0.0212887
EMLSAT00000009254	-0.364	0.0213022
EMLSAT00000004070	-0.928	0.0214523
EMLSAT00000007182	-0.459	0.0214523
EMLSAT00000012407	-0.173	0.0214523
EMLSAT00000012783	-0.191	0.0214523
EMLSAT00000010424	-0.54	0.0215598
EMLSAT00000002165	-0.478	0.021589
EMLSAT00000009969	-0.773	0.0216276
EMLSAT00000004006	-0.229	0.0217844
EMLSAT00000001469	-0.32	0.0217857
EMLSAT00000009240	-0.329	0.0218075
EMLSAT00000004183	-0.242	0.0218397
EMLSAT00000009809	-0.582	0.021903
EMLSAT00000004471	-0.381	0.0219471
EMLSAT00000002725	-0.793	0.0220729
EMLSAT00000009773	-0.619	0.0220729
EMLSAT00000000901	-0.461	0.0221894
EMLSAT00000011524	-0.121	0.0221894
EMLSAT00000000648	-0.592	0.0222257
EMLSAT00000005005	-0.198	0.0222257
EMLSAT00000001709	-0.263	0.0222903
EMLSAT00000008916	-0.713	0.0223204
EMLSAT00000011013	-0.141	0.0223354
EMLSAT00000000026	-0.333	0.022448
EMLSAT00000010254	-0.233	0.0224741
EMLSAT00000009620	-0.166	0.0225722
EMLSAT00000012956	-0.146	0.0225722
EMLSAT00000004269	-0.267	0.0227718
EMLSAT00000010053	-0.376	0.0228967
EMLSAT00000002764	-1.267	0.0229011
EMLSAT00000006518	-0.149	0.0229011
EMLSAT00000003641	-0.218	0.0230003
EMLSAT00000010369	-0.288	0.0230106
EMLSAT00000007339	-1.367	0.0230336
EMLSAT00000010393	-0.16	0.0230641
EMLSAT00000003236	-0.17	0.0233128
EMLSAT00000011593	-0.177	0.0234009
EMLSAT00000010731	-0.752	0.023417
EMLSAT00000012334	-0.519	0.023417
EMLSAT00000007439	-0.631	0.0234275
EMLSAT00000003995	-0.69	0.0235519
EMLSAT00000009723	-0.295	0.0235519
EMLSAT00000001507	-0.242	0.023573
EMLSAT00000003116	-0.403	0.023573
EMLSAT00000012085	-1.217	0.023573
EMLSAT00000005779	-0.447	0.0236756
EMLSAT00000006420	-1.035	0.0237412
EMLSAT00000008554	-0.205	0.0238042
EMLSAT00000009710	-0.121	0.0239414
EMLSAT00000010262	-0.732	0.0239414
EMLSAT00000002403	-0.383	0.0241797
EMLSAT00000000700	-0.651	0.0242034
EMLSAT00000012160	-0.836	0.0242747
EMLSAT00000006269	-0.971	0.0242784
EMLSAT00000003625	-0.164	0.024368
EMLSAT00000010512	-1.548	0.0244707
EMLSAT00000003348	-1.408	0.0245123
EMLSAT00000010327	-0.656	0.0246244
EMLSAT00000007092	-0.302	0.0246797
EMLSAT00000009190	-0.668	0.0246797
EMLSAT00000003062	-0.47	0.024684
EMLSAT00000005529	-0.26	0.0247124
EMLSAT00000003817	-0.192	0.0247236
EMLSAT00000012675	-0.196	0.0249314
EMLSAT00000001428	-0.236	0.0249331
EMLSAT00000001159	-0.649	0.0249452
EMLSAT00000003009	-0.462	0.0250139
EMLSAT00000012347	-0.285	0.0250139
EMLSAT00000011079	-0.58	0.0250911
EMLSAT00000004505	-0.263	0.0251436
EMLSAT00000003261	-1.407	0.0251738
EMLSAT00000012104	-0.169	0.0251862
EMLSAT00000007113	-0.402	0.025336
EMLSAT00000009829	-0.56	0.0253517
EMLSAT00000001260	-0.171	0.0254309
EMLSAT00000004275	-0.187	0.0254309
EMLSAT00000004087	-0.269	0.0255128
EMLSAT00000008567	-0.469	0.0255487
EMLSAT00000003351	-1.544	0.0255596
EMLSAT00000004770	-0.586	0.0257432
EMLSAT00000009717	-1.214	0.0257432
EMLSAT00000003150	-0.594	0.0257992
EMLSAT00000007448	-0.293	0.0257992
EMLSAT00000012102	-1.429	0.0257992
EMLSAT00000005599	-0.175	0.0259018
EMLSAT00000012477	-0.359	0.0262024
EMLSAT00000005593	-0.217	0.0262398
EMLSAT00000005948	-0.149	0.0262874
EMLSAT00000011293	-0.771	0.0263789
EMLSAT00000009307	-0.718	0.0264395
EMLSAT00000007110	-1.309	0.0264427
EMLSAT00000002616	-0.289	0.0265061
EMLSAT00000007720	-0.526	0.0265061
EMLSAT00000008958	-0.299	0.0265061
EMLSAT00000012522	-0.195	0.0265061
EMLSAT00000012837	-0.471	0.0265061
EMLSAT00000003317	-1.489	0.0266205
EMLSAT00000000987	-0.164	0.0266437
EMLSAT00000000132	-0.692	0.0267367
EMLSAT00000002896	-0.25	0.0267367
EMLSAT00000012277	-0.445	0.0267367
EMLSAT00000004760	-0.26	0.0268049
EMLSAT00000007545	-0.885	0.0268119
EMLSAT00000007213	-0.158	0.0268319
EMLSAT00000008938	-0.389	0.0268319
EMLSAT00000009857	-0.234	0.0268511
EMLSAT00000011885	-1.309	0.0269188
EMLSAT00000008008	-0.485	0.0270292
EMLSAT00000010570	-0.178	0.0271535
EMLSAT00000003184	-0.583	0.0272877
EMLSAT00000009426	-0.273	0.0272877
EMLSAT00000005447	-0.166	0.0273683
EMLSAT00000010820	-0.279	0.0276876
EMLSAT00000005794	-0.373	0.0277502
EMLSAT00000006237	-0.85	0.0277708
EMLSAT00000004167	-0.431	0.0278852
EMLSAT00000004636	-0.278	0.0278852
EMLSAT00000006374	-0.203	0.0278852
EMLSAT00000007132	-0.62	0.0278852
EMLSAT00000012975	-0.79	0.0278852
EMLSAT00000005763	-1.334	0.0279264
EMLSAT00000006346	-0.502	0.0279372
EMLSAT00000009775	-0.678	0.0280008
EMLSAT00000003499	-0.237	0.0281395
EMLSAT00000006389	-0.177	0.0283004
EMLSAT00000012754	-0.312	0.0283112
EMLSAT00000011364	-1.261	0.0283322
EMLSAT00000012261	-0.158	0.0283322
EMLSAT00000011772	-0.186	0.0283533
EMLSAT00000011933	-0.387	0.0283848
EMLSAT00000011077	-0.151	0.0284273
EMLSAT00000002605	-0.147	0.0284495
EMLSAT00000009224	-2.539	0.0285609
EMLSAT00000006437	-0.346	0.0286237
EMLSAT00000012458	-0.15	0.0286863
EMLSAT00000001069	-1.125	0.0286948
EMLSAT00000005106	-0.391	0.0286948
EMLSAT00000001981	-0.308	0.0287112
EMLSAT00000001083	-0.403	0.0287366
EMLSAT00000010230	-0.173	0.0287943
EMLSAT00000008597	-0.161	0.0288008
EMLSAT00000008876	-0.469	0.029029
EMLSAT00000000119	-0.362	0.0293503
EMLSAT00000000550	-0.234	0.0295175
EMLSAT00000010089	-0.241	0.029546
EMLSAT00000000298	-0.164	0.0296018
EMLSAT00000010338	-0.281	0.0296168
EMLSAT00000009663	-0.728	0.029657
EMLSAT00000009497	-0.189	0.0296741
EMLSAT00000011139	-0.367	0.0296841
EMLSAT00000003845	-0.297	0.0299138
EMLSAT00000004397	-0.375	0.0300381
EMLSAT00000005920	-0.378	0.0300381
EMLSAT00000009477	-0.201	0.030051
EMLSAT00000000286	-0.125	0.0300602
EMLSAT00000002099	-0.202	0.0301426
EMLSAT00000004019	-0.206	0.0301426
EMLSAT00000008387	-0.297	0.0301648
EMLSAT00000004111	-0.217	0.0301956
EMLSAT00000004118	-0.214	0.0301956
EMLSAT00000006335	-1.439	0.0302902
EMLSAT00000012100	-1.268	0.0303378
EMLSAT00000007342	-0.398	0.0304395
EMLSAT00000006255	-0.35	0.0304396
EMLSAT00000003296	-0.309	0.0304494
EMLSAT00000010120	-0.258	0.0304494
EMLSAT00000007350	-0.181	0.0305179
EMLSAT00000002969	-0.315	0.030946
EMLSAT00000007161	-0.166	0.0310116
EMLSAT00000007940	-0.192	0.0310116
EMLSAT00000010718	-0.667	0.0311318
EMLSAT00000011415	-2.022	0.0311318
EMLSAT00000004061	-0.577	0.0311896
EMLSAT00000005282	-0.21	0.0312946
EMLSAT00000009278	-0.384	0.031327
EMLSAT00000010394	-0.427	0.0313952
EMLSAT00000012838	-0.43	0.0315509
EMLSAT00000010192	-0.207	0.0315525
EMLSAT00000010224	-0.561	0.0315578
EMLSAT00000002147	-0.44	0.031562
EMLSAT00000005471	-0.456	0.0316325
EMLSAT00000003120	-0.169	0.0318888
EMLSAT00000002349	-0.216	0.0319089
EMLSAT00000012880	-0.782	0.0319104
EMLSAT00000012887	-0.792	0.0319104
EMLSAT00000000244	-0.369	0.0319196
EMLSAT00000008737	-0.252	0.0320104
EMLSAT00000002375	-0.183	0.0321502
EMLSAT00000009937	-0.522	0.0321898
EMLSAT00000001143	-0.628	0.0323249
EMLSAT00000000306	-0.635	0.0324201
EMLSAT00000003831	-0.562	0.0324856
EMLSAT00000010737	-0.28	0.032534
EMLSAT00000011563	-0.15	0.0326255
EMLSAT00000000676	-0.152	0.0327166
EMLSAT00000004181	-0.477	0.0327166
EMLSAT00000010514	-0.716	0.0330082
EMLSAT00000005388	-2.069	0.0330525
EMLSAT00000008721	-1.072	0.0331113
EMLSAT00000004427	-0.56	0.0331526
EMLSAT00000008643	-1.197	0.0332014
EMLSAT00000002620	-1.292	0.0332572
EMLSAT00000004739	-0.201	0.0333415
EMLSAT00000009530	-0.193	0.0337934
EMLSAT00000004372	-0.715	0.0339192
EMLSAT00000010802	-0.238	0.0340466
EMLSAT00000013078	-0.214	0.0340517
EMLSAT00000005117	-0.714	0.0343984
EMLSAT00000010194	-0.274	0.0343984
EMLSAT00000004246	-1.03	0.0344844
EMLSAT00000004355	-0.498	0.0344844
EMLSAT00000003429	-0.177	0.0348581
EMLSAT00000005520	-0.156	0.0349099
EMLSAT00000000004	-0.283	0.0349764
EMLSAT00000003229	-0.46	0.0350396
EMLSAT00000000141	-0.232	0.0351874
EMLSAT00000005655	-0.097	0.0352948
EMLSAT00000007610	-0.855	0.0354206
EMLSAT00000010135	-1.287	0.0354488
EMLSAT00000009927	-2.412	0.0354599
EMLSAT00000008316	-0.384	0.035543
EMLSAT00000001726	-0.236	0.0355972
EMLSAT00000010270	-0.576	0.035634
EMLSAT00000002840	-0.696	0.0358278
EMLSAT00000005870	-0.625	0.0358278
EMLSAT00000011393	-0.596	0.0358278
EMLSAT00000002781	-0.359	0.0359413
EMLSAT00000001779	-0.339	0.0360135
EMLSAT00000006998	-0.53	0.0360135
EMLSAT00000008711	-0.205	0.0361332
EMLSAT00000011566	-0.42	0.0361332
EMLSAT00000007286	-0.805	0.0361496
EMLSAT00000005618	-0.988	0.0364956
EMLSAT00000001988	-0.159	0.0366209
EMLSAT00000001765	-1.139	0.0367486
EMLSAT00000005590	-0.706	0.0370001
EMLSAT00000007500	-0.75	0.0370089
EMLSAT00000012856	-0.118	0.0372511
EMLSAT00000003486	-0.182	0.0373333
EMLSAT00000002972	-0.223	0.0374572
EMLSAT00000008668	-0.425	0.0374642
EMLSAT00000000741	-0.769	0.0375807
EMLSAT00000011834	-0.469	0.0376992
EMLSAT00000003061	-0.429	0.0377122
EMLSAT00000009561	-0.421	0.0377122
EMLSAT00000011426	-0.631	0.0377122
EMLSAT00000011770	-0.291	0.0377122
EMLSAT00000012974	-0.163	0.0380333
EMLSAT00000005785	-2.102	0.0381672
EMLSAT00000007271	-0.223	0.0381672
EMLSAT00000011035	-1.151	0.0381672
EMLSAT00000012802	-0.355	0.0381672
EMLSAT00000005064	-0.661	0.0381834
EMLSAT00000001630	-0.179	0.0381844
EMLSAT00000001761	-0.306	0.0381847
EMLSAT00000006733	-0.175	0.0381847
EMLSAT00000004680	-0.285	0.0382347
EMLSAT00000001845	-0.887	0.0383976
EMLSAT00000011377	-0.411	0.0383976
EMLSAT00000001048	-0.146	0.0387298
EMLSAT00000005557	-1.936	0.0387424
EMLSAT00000007021	-0.376	0.0387664
EMLSAT00000012831	-0.126	0.0387664
EMLSAT00000003865	-0.732	0.0388221
EMLSAT00000004997	-0.17	0.0389466
EMLSAT00000007688	-0.205	0.038984
EMLSAT00000006680	-0.336	0.0390283
EMLSAT00000011085	-0.226	0.0390283
EMLSAT00000000567	-0.707	0.0390621
EMLSAT00000005427	-0.169	0.0390621
EMLSAT00000005846	-1.036	0.0392408
EMLSAT00000005211	-0.159	0.0394096
EMLSAT00000000307	-0.141	0.0394587
EMLSAT00000006345	-0.348	0.0395631
EMLSAT00000001279	-0.33	0.0396428
EMLSAT00000008061	-0.152	0.0397673
EMLSAT00000007463	-0.749	0.0398279
EMLSAT00000008508	-0.208	0.0400963
EMLSAT00000000960	-0.183	0.040116
EMLSAT00000003652	-0.191	0.040188
EMLSAT00000007947	-0.233	0.0403066
EMLSAT00000004193	-0.447	0.040471
EMLSAT00000004171	-0.453	0.0406333
EMLSAT00000006279	-0.432	0.0406435
EMLSAT00000006596	-0.561	0.0408027
EMLSAT00000006052	-0.254	0.0410931
EMLSAT00000009248	-0.411	0.0410931
EMLSAT00000011722	-0.659	0.0410931
EMLSAT00000011331	-0.305	0.0411038
EMLSAT00000001795	-0.213	0.0411421
EMLSAT00000001025	-0.661	0.0411525
EMLSAT00000003282	-0.521	0.0411525
EMLSAT00000007269	-0.879	0.0411525
EMLSAT00000010355	-0.135	0.0411722
EMLSAT00000005406	-0.171	0.0413251
EMLSAT00000010443	-0.585	0.0415657
EMLSAT00000011211	-0.454	0.0415657
EMLSAT00000006840	-0.153	0.0416223
EMLSAT00000000691	-0.208	0.0417955
EMLSAT00000010982	-0.306	0.0418936
EMLSAT00000005240	-0.247	0.0419572
EMLSAT00000001345	-0.203	0.0419712
EMLSAT00000002681	-0.732	0.0419809
EMLSAT00000003568	-0.151	0.0419809
EMLSAT00000004820	-0.304	0.0419809
EMLSAT00000005067	-1.147	0.0419809
EMLSAT00000008573	-1.103	0.0419809
EMLSAT00000010288	-0.764	0.0419809
EMLSAT00000011116	-0.471	0.0419809
EMLSAT00000009594	-0.245	0.0419852
EMLSAT00000005214	-1.007	0.0420548
EMLSAT00000005066	-0.389	0.0421797
EMLSAT00000007186	-0.208	0.0422852
EMLSAT00000004819	-0.169	0.0426479
EMLSAT00000008193	-0.345	0.043025
EMLSAT00000006800	-0.15	0.0431384
EMLSAT00000010304	-0.352	0.0431756
EMLSAT00000010701	-0.294	0.0432679
EMLSAT00000011031	-0.235	0.043281
EMLSAT00000010502	-0.898	0.0436301
EMLSAT00000011657	-0.473	0.0436531
EMLSAT00000012130	-0.509	0.0438503
EMLSAT00000012569	-0.513	0.0440936
EMLSAT00000003421	-1.604	0.0444114
EMLSAT00000004150	-0.204	0.0445738
EMLSAT00000012594	-0.204	0.0445738
EMLSAT00000008871	-0.185	0.0446059
EMLSAT00000010166	-0.225	0.0446059
EMLSAT00000007768	-0.314	0.0447136
EMLSAT00000004662	-0.197	0.044934
EMLSAT00000006479	-0.477	0.0450431
EMLSAT00000012227	-0.425	0.0450431
EMLSAT00000009434	-0.212	0.0451125
EMLSAT00000009942	-0.255	0.0451125
EMLSAT00000005169	-0.612	0.0451515
EMLSAT00000010136	-1.319	0.0453076
EMLSAT00000012274	-0.172	0.0453813
EMLSAT00000001001	-0.47	0.0454497
EMLSAT00000005323	-0.331	0.0454497
EMLSAT00000007005	-0.397	0.0454575
EMLSAT00000002824	-0.255	0.0455063
EMLSAT00000004942	-0.251	0.0456637
EMLSAT00000010548	-0.449	0.0457374
EMLSAT00000007422	-1.399	0.0461028
EMLSAT00000000720	-0.256	0.0463532
EMLSAT00000003497	-1.554	0.0463602
EMLSAT00000000170	-1.036	0.0464996
EMLSAT00000004660	-0.287	0.0465637
EMLSAT00000006636	-0.515	0.0465867
EMLSAT00000007220	-0.361	0.0467864
EMLSAT00000001829	-0.456	0.0468429
EMLSAT00000011468	-0.257	0.0468832
EMLSAT00000006711	-0.161	0.0470879
EMLSAT00000013035	-0.579	0.0470879
EMLSAT00000011623	-0.732	0.0475365
EMLSAT00000000634	-0.277	0.0475438
EMLSAT00000003671	-0.173	0.0475858
EMLSAT00000009509	-0.656	0.0476045
EMLSAT00000009007	-0.472	0.0476149
EMLSAT00000001188	-0.206	0.0476556
EMLSAT00000010491	-0.934	0.0476556
EMLSAT00000012518	-0.731	0.0476556
EMLSAT00000010302	-0.608	0.0478305
EMLSAT00000004691	-0.424	0.0479538
EMLSAT00000000084	-0.675	0.0480288
EMLSAT00000000455	-1.109	0.0480288
EMLSAT00000012500	-0.318	0.0480446
EMLSAT00000010442	-0.165	0.0480631
EMLSAT00000012506	-0.183	0.0481467
EMLSAT00000011385	-0.344	0.0481934
EMLSAT00000004652	-1.255	0.0483967
EMLSAT00000004977	-0.207	0.0488461
EMLSAT00000007581	-0.472	0.0490066
EMLSAT00000012219	-0.489	0.0491097
EMLSAT00000004436	-0.232	0.0494832
EMLSAT00000010983	-0.547	0.0494848
EMLSAT00000001043	-0.444	0.0495723
EMLSAT00000001441	-0.134	0.0496357
EMLSAT00000005236	-0.66	0.0499743
