# Supplementary material for: Candidate genes for monitoring hydrogen peroxide resistance in the salmon louse, Lepeophtheirus salmonis
Source: Parasit Vectors. 2020 Jul 10;13:344. doi: 10.1186/s13071-020-04211-1 (PMC7350588; doi:10.1186/s13071-020-04211-1)
Supplement: Supplementary file 4 — Additional file 4: Dataset S2. Genes differentially expressed shared between H2O2-resistant lice, separately for up- and downregulated genes. Genes identified by their ENSEMBL entries. Table S1. Shared genes downregulated between two resistant groups: 2013 vs P0, 2013 vs F2 or P0 vs F2. Table S2. Shared genes downregulated across all the resistant groups: 2013, P0 and F2. Table S3. Shared genes upregulated between two resistant groups: 2013 vs P0, 2013 vs F2 or P0 vs F2. Table S4. Shared genes upregulated across all the resistant groups: 2013, P0 and F2. [file 13071_2020_4211_MOESM4_ESM.xlsx]

## Sheet: Table S1
Table S1. Shared genes downregulated between two resistant groups: 2013 vs P0, 2013 vs F2 or P0 vs F2
Lice group comparison	No. of shared genes	Gene name (ENSEMBL)	Comments
P0 vs F2	4	EMLSAT00000000419
		EMLSAT00000001260
		EMLSAT00000012360
		EMLSAT00000011026
2013 vs P0	6	EMLSAT00000000224
		EMLSAT00000000674
		EMLSAT00000001115
		EMLSAT00000011667
		EMLSAT00000009319
		EMLSAT00000010108
2013 vs F2	556	EMLSAT00000004865
		EMLSAT00000001845
		EMLSAT00000010491
		EMLSAT00000004830
		EMLSAT00000009368
		EMLSAT00000012709
		EMLSAT00000011988
		EMLSAT00000012102
		EMLSAT00000010731
		EMLSAT00000005168
		EMLSAT00000011364
		EMLSAT00000002764
		EMLSAT00000012069
		EMLSAT00000005169
		EMLSAT00000004952
		EMLSAT00000012903
		EMLSAT00000011103
		EMLSAT00000006636
		EMLSAT00000003982
		EMLSAT00000006540
		EMLSAT00000008445
		EMLSAT00000004560
		EMLSAT00000012693
		EMLSAT00000001513
		EMLSAT00000012697
		EMLSAT00000011035
		EMLSAT00000011986
		EMLSAT00000009665
		EMLSAT00000003405
		EMLSAT00000004035
		EMLSAT00000007422
		EMLSAT00000006163
		EMLSAT00000006237
		EMLSAT00000003116
		EMLSAT00000011942
		EMLSAT00000011079
		EMLSAT00000009666
		EMLSAT00000003444
		EMLSAT00000009493
		EMLSAT00000005846
		EMLSAT00000000616
		EMLSAT00000002853
		EMLSAT00000011910
		EMLSAT00000009502
		EMLSAT00000009559
		EMLSAT00000001403
		EMLSAT00000002620
		EMLSAT00000003758
		EMLSAT00000001317
		EMLSAT00000005663
		EMLSAT00000000155
		EMLSAT00000000664
		EMLSAT00000001990
		EMLSAT00000010576
		EMLSAT00000006384
		EMLSAT00000007683
		EMLSAT00000006858
		EMLSAT00000012694
		EMLSAT00000010807
		EMLSAT00000005067
		EMLSAT00000009555
		EMLSAT00000011072
		EMLSAT00000009717
		EMLSAT00000004209
		EMLSAT00000008980
		EMLSAT00000001609
		EMLSAT00000011792
		EMLSAT00000008876
		EMLSAT00000006857
		EMLSAT00000012085
		EMLSAT00000007100
		EMLSAT00000009402
		EMLSAT00000006192
		EMLSAT00000005632
		EMLSAT00000008940
		EMLSAT00000005289
		EMLSAT00000003142
		EMLSAT00000007947
		EMLSAT00000003795
		EMLSAT00000003062
		EMLSAT00000005971
		EMLSAT00000006420
		EMLSAT00000005214
		EMLSAT00000001069
		EMLSAT00000003061
		EMLSAT00000000365
		EMLSAT00000001001
		EMLSAT00000005364
		EMLSAT00000008333
		EMLSAT00000007834
		EMLSAT00000007534
		EMLSAT00000008782
		EMLSAT00000012569
		EMLSAT00000003928
		EMLSAT00000012111
		EMLSAT00000002781
		EMLSAT00000012975
		EMLSAT00000004100
		EMLSAT00000006463
		EMLSAT00000012374
		EMLSAT00000011277
		EMLSAT00000007666
		EMLSAT00000012816
		EMLSAT00000010701
		EMLSAT00000007448
		EMLSAT00000011351
		EMLSAT00000010063
		EMLSAT00000001921
		EMLSAT00000002880
		EMLSAT00000005213
		EMLSAT00000003476
		EMLSAT00000004719
		EMLSAT00000010638
		EMLSAT00000000721
		EMLSAT00000011987
		EMLSAT00000007138
		EMLSAT00000000119
		EMLSAT00000011350
		EMLSAT00000000550
		EMLSAT00000004372
		EMLSAT00000006690
		EMLSAT00000011113
		EMLSAT00000002654
		EMLSAT00000007339
		EMLSAT00000002785
		EMLSAT00000007648
		EMLSAT00000005305
		EMLSAT00000012691
		EMLSAT00000000648
		EMLSAT00000004567
		EMLSAT00000005040
		EMLSAT00000003349
		EMLSAT00000005707
		EMLSAT00000011539
		EMLSAT00000000252
		EMLSAT00000012583
		EMLSAT00000005210
		EMLSAT00000010802
		EMLSAT00000004619
		EMLSAT00000003801
		EMLSAT00000012902
		EMLSAT00000002403
		EMLSAT00000012245
		EMLSAT00000002039
		EMLSAT00000000132
		EMLSAT00000004005
		EMLSAT00000012778
		EMLSAT00000010918
		EMLSAT00000006935
		EMLSAT00000001555
		EMLSAT00000010136
		EMLSAT00000000671
		EMLSAT00000002512
		EMLSAT00000011961
		EMLSAT00000005956
		EMLSAT00000008990
		EMLSAT00000004576
		EMLSAT00000010514
		EMLSAT00000003214
		EMLSAT00000009829
		EMLSAT00000008479
		EMLSAT00000011566
		EMLSAT00000003261
		EMLSAT00000007647
		EMLSAT00000004505
		EMLSAT00000012880
		EMLSAT00000003175
		EMLSAT00000003348
		EMLSAT00000012050
		EMLSAT00000002908
		EMLSAT00000003278
		EMLSAT00000008859
		EMLSAT00000012347
		EMLSAT00000011801
		EMLSAT00000005080
		EMLSAT00000009440
		EMLSAT00000001451
		EMLSAT00000010616
		EMLSAT00000011439
		EMLSAT00000002707
		EMLSAT00000006532
		EMLSAT00000005763
		EMLSAT00000009864
		EMLSAT00000010499
		EMLSAT00000011238
		EMLSAT00000003229
		EMLSAT00000001351
		EMLSAT00000010408
		EMLSAT00000001288
		EMLSAT00000010838	Annotation: Aqp12L2. GenBank name (Stavang et al., 2015): KR005666.1
		EMLSAT00000004427
		EMLSAT00000000714
		EMLSAT00000009434
		EMLSAT00000005240
		EMLSAT00000005006
		EMLSAT00000006667
		EMLSAT00000000850
		EMLSAT00000000244
		EMLSAT00000002375
		EMLSAT00000000658
		EMLSAT00000001077
		EMLSAT00000009663
		EMLSAT00000000901
		EMLSAT00000001785
		EMLSAT00000009786
		EMLSAT00000002217
		EMLSAT00000010007
		EMLSAT00000011833
		EMLSAT00000001429
		EMLSAT00000012870
		EMLSAT00000004091
		EMLSAT00000013040
		EMLSAT00000007451
		EMLSAT00000000763
		EMLSAT00000003497
		EMLSAT00000002774
		EMLSAT00000007702
		EMLSAT00000005471
		EMLSAT00000000597
		EMLSAT00000003366
		EMLSAT00000010726
		EMLSAT00000007470
		EMLSAT00000008193
		EMLSAT00000002782
		EMLSAT00000001124
		EMLSAT00000002079
		EMLSAT00000011762
		EMLSAT00000012100
		EMLSAT00000009723
		EMLSAT00000011023
		EMLSAT00000005754
		EMLSAT00000012062
		EMLSAT00000002388
		EMLSAT00000000786
		EMLSAT00000010377
		EMLSAT00000010304
		EMLSAT00000005630
		EMLSAT00000012021
		EMLSAT00000000852
		EMLSAT00000009737
		EMLSAT00000011293
		EMLSAT00000012261
		EMLSAT00000007651
		EMLSAT00000012802
		EMLSAT00000000467
		EMLSAT00000000795
		EMLSAT00000005413
		EMLSAT00000009940
		EMLSAT00000003351
		EMLSAT00000007047
		EMLSAT00000000032
		EMLSAT00000007653
		EMLSAT00000004171
		EMLSAT00000001174
		EMLSAT00000003554
		EMLSAT00000009937
		EMLSAT00000003986
		EMLSAT00000006290
		EMLSAT00000010262
		EMLSAT00000007021
		EMLSAT00000011599
		EMLSAT00000009775
		EMLSAT00000006682
		EMLSAT00000001065
		EMLSAT00000004643
		EMLSAT00000012675
		EMLSAT00000003613
		EMLSAT00000001761
		EMLSAT00000001987
		EMLSAT00000003399
		EMLSAT00000012908
		EMLSAT00000003865
		EMLSAT00000009527
		EMLSAT00000011283
		EMLSAT00000008724
		EMLSAT00000005222
		EMLSAT00000001864
		EMLSAT00000010241
		EMLSAT00000012071
		EMLSAT00000007797
		EMLSAT00000002170
		EMLSAT00000010316
		EMLSAT00000003120
		EMLSAT00000004355
		EMLSAT00000008958
		EMLSAT00000010459
		EMLSAT00000002969
		EMLSAT00000006630
		EMLSAT00000007554
		EMLSAT00000003775
		EMLSAT00000001448
		EMLSAT00000006407
		EMLSAT00000004939
		EMLSAT00000006279
		EMLSAT00000003543
		EMLSAT00000010502
		EMLSAT00000000899
		EMLSAT00000010394
		EMLSAT00000012563
		EMLSAT00000006680
		EMLSAT00000004977
		EMLSAT00000011722
		EMLSAT00000010571
		EMLSAT00000004324
		EMLSAT00000009007
		EMLSAT00000010222
		EMLSAT00000010803
		EMLSAT00000000908
		EMLSAT00000001984
		EMLSAT00000003282
		EMLSAT00000002901
		EMLSAT00000005039
		EMLSAT00000012820
		EMLSAT00000006592
		EMLSAT00000004566
		EMLSAT00000008805
		EMLSAT00000004987
		EMLSAT00000012602
		EMLSAT00000012488
		EMLSAT00000000307
		EMLSAT00000011486
		EMLSAT00000002788
		EMLSAT00000011086
		EMLSAT00000008061
		EMLSAT00000011700
		EMLSAT00000012601
		EMLSAT00000009718
		EMLSAT00000012838
		EMLSAT00000005879
		EMLSAT00000005812
		EMLSAT00000011593
		EMLSAT00000011933
		EMLSAT00000010670
		EMLSAT00000006808
		EMLSAT00000008008
		EMLSAT00000004473
		EMLSAT00000008730
		EMLSAT00000009710
		EMLSAT00000009594
		EMLSAT00000004183
		EMLSAT00000007121
		EMLSAT00000007139
		EMLSAT00000011304
		EMLSAT00000003560
		EMLSAT00000003797
		EMLSAT00000006223
		EMLSAT00000011968
		EMLSAT00000005916
		EMLSAT00000000691
		EMLSAT00000005599
		EMLSAT00000011770
		EMLSAT00000012578
		EMLSAT00000012365
		EMLSAT00000006346
		EMLSAT00000001509
		EMLSAT00000009908
		EMLSAT00000001083
		EMLSAT00000007875
		EMLSAT00000012274
		EMLSAT00000005377
		EMLSAT00000012280
		EMLSAT00000010135
		EMLSAT00000005393
		EMLSAT00000007831
		EMLSAT00000010765
		EMLSAT00000012750
		EMLSAT00000000666
		EMLSAT00000007369
		EMLSAT00000011794
		EMLSAT00000004056
		EMLSAT00000009218
		EMLSAT00000006018
		EMLSAT00000000496
		EMLSAT00000010294
		EMLSAT00000007303
		EMLSAT00000003568
		EMLSAT00000012227
		EMLSAT00000000951
		EMLSAT00000001741
		EMLSAT00000003478
		EMLSAT00000010716
		EMLSAT00000005529
		EMLSAT00000011980
		EMLSAT00000003066
		EMLSAT00000006374
		EMLSAT00000000752
		EMLSAT00000001795
		EMLSAT00000006733
		EMLSAT00000005617
		EMLSAT00000008280
		EMLSAT00000007992
		EMLSAT00000012522
		EMLSAT00000009773
		EMLSAT00000010828
		EMLSAT00000001981
		EMLSAT00000001450
		EMLSAT00000008723
		EMLSAT00000007087
		EMLSAT00000008567
		EMLSAT00000008679
		EMLSAT00000008122
		EMLSAT00000002833
		EMLSAT00000012904
		EMLSAT00000005694
		EMLSAT00000005773
		EMLSAT00000003007
		EMLSAT00000009967
		EMLSAT00000003779
		EMLSAT00000002730
		EMLSAT00000001925
		EMLSAT00000004680
		EMLSAT00000006077
		EMLSAT00000005323
		EMLSAT00000003699
		EMLSAT00000013073
		EMLSAT00000000216
		EMLSAT00000002428
		EMLSAT00000001243
		EMLSAT00000011504
		EMLSAT00000005569
		EMLSAT00000007280
		EMLSAT00000004570
		EMLSAT00000010738
		EMLSAT00000007380
		EMLSAT00000010158
		EMLSAT00000007163
		EMLSAT00000003911
		EMLSAT00000002923
		EMLSAT00000004965
		EMLSAT00000001969
		EMLSAT00000011340
		EMLSAT00000006172
		EMLSAT00000007914
		EMLSAT00000003231
		EMLSAT00000007350
		EMLSAT00000008158
		EMLSAT00000012839
		EMLSAT00000004275
		EMLSAT00000001004
		EMLSAT00000011943
		EMLSAT00000007939
		EMLSAT00000001507
		EMLSAT00000000652
		EMLSAT00000006800
		EMLSAT00000007368
		EMLSAT00000005011
		EMLSAT00000000594
		EMLSAT00000012277
		EMLSAT00000005557
		EMLSAT00000004397
		EMLSAT00000004248
		EMLSAT00000011226
		EMLSAT00000006669
		EMLSAT00000006113
		EMLSAT00000004820
		EMLSAT00000012849
		EMLSAT00000004391
		EMLSAT00000007222
		EMLSAT00000006514
		EMLSAT00000007269
		EMLSAT00000009706
		EMLSAT00000012731
		EMLSAT00000007488
		EMLSAT00000004858
		EMLSAT00000008916
		EMLSAT00000000722
		EMLSAT00000005870
		EMLSAT00000006218
		EMLSAT00000007008
		EMLSAT00000008353
		EMLSAT00000010839	Annotation: Aqp12L1. GenBank name (Stavang et al., 2015): KR005665.1
		EMLSAT00000011327
		EMLSAT00000011147
		EMLSAT00000011393
		EMLSAT00000006748
		EMLSAT00000002919
		EMLSAT00000009809
		EMLSAT00000010848
		EMLSAT00000012325
		EMLSAT00000001439
		EMLSAT00000004291
		EMLSAT00000010994
		EMLSAT00000009165
		EMLSAT00000011380
		EMLSAT00000005174
		EMLSAT00000007431
		EMLSAT00000005241
		EMLSAT00000011885
		EMLSAT00000010982
		EMLSAT00000013061
		EMLSAT00000005581
		EMLSAT00000004597
		EMLSAT00000002964
		EMLSAT00000012160
		EMLSAT00000008616
		EMLSAT00000004134
		EMLSAT00000009581
		EMLSAT00000002866
		EMLSAT00000007141
		EMLSAT00000011211
		EMLSAT00000010366
		EMLSAT00000005904
		EMLSAT00000003646
		EMLSAT00000005588
		EMLSAT00000007342
		EMLSAT00000001188
		EMLSAT00000001889
		EMLSAT00000002012
		EMLSAT00000007113
		EMLSAT00000001007
		EMLSAT00000000810
		EMLSAT00000006747
		EMLSAT00000008877
		EMLSAT00000011634
		EMLSAT00000002556
		EMLSAT00000012458
		EMLSAT00000000987
		EMLSAT00000011052
		EMLSAT00000007630
		EMLSAT00000006296
		EMLSAT00000010790
		EMLSAT00000004252
		EMLSAT00000009483
		EMLSAT00000011077
		EMLSAT00000005948
		EMLSAT00000004042
		EMLSAT00000000541
		EMLSAT00000004070
		EMLSAT00000007500
		EMLSAT00000003634
		EMLSAT00000011776
		EMLSAT00000010254
		EMLSAT00000007182
		EMLSAT00000010577
		EMLSAT00000005515
		EMLSAT00000011049
		EMLSAT00000012407
		EMLSAT00000004558
		EMLSAT00000009426
		EMLSAT00000012506
		EMLSAT00000004438
		EMLSAT00000004332
		EMLSAT00000005118	Annotation: Glp2. GenBank name (Stavang et al., 2015): KR005662.1
		EMLSAT00000011139
		EMLSAT00000002725
		EMLSAT00000003429
		EMLSAT00000009560
		EMLSAT00000001048
		EMLSAT00000011905
		EMLSAT00000009248
		EMLSAT00000006015
		EMLSAT00000011499
		EMLSAT00000003751
		EMLSAT00000000141
		EMLSAT00000003660
		EMLSAT00000013039

## Sheet: Table S2
Table S2. Shared genes downregulated across all the resistant groups: 2013, P0 and F2
Lice group comparison	No. of shared genes	Gene name (ENSEMBL)	Comments
2013, P0 and F2	2	EMLSAT00000009549	Annotation: ERP29
		EMLSAT00000013025	Annotation: Glp1_v2. GenBank name (Stavang et al., 2015): KR005661.1

## Sheet: Table S3
Table S3. Shared genes upregulated between two resistant groups: 2013 vs P0, 2013 vs F2 or P0 vs F2
Lice group comparison	No. of shared genes	Gene name (ENSEMBL)	Comments
P0 vs F2	5	EMLSAT00000012193
		EMLSAT00000008052
		EMLSAT00000005423
		EMLSAT00000004991
		EMLSAT00000012562
2013 vs P0	9	EMLSAT00000002755
		EMLSAT00000008196
		EMLSAT00000001282
		EMLSAT00000003359
		EMLSAT00000004009
		EMLSAT00000003032
		EMLSAT00000010766
		EMLSAT00000005257
		EMLSAT00000002205
2013 vs F2	229	EMLSAT00000012617
		EMLSAT00000011214
		EMLSAT00000007632
		EMLSAT00000005752
		EMLSAT00000012962
		EMLSAT00000004898
		EMLSAT00000013065
		EMLSAT00000011401
		EMLSAT00000002038
		EMLSAT00000001559
		EMLSAT00000004650
		EMLSAT00000000612
		EMLSAT00000012830
		EMLSAT00000009233
		EMLSAT00000001980
		EMLSAT00000011358
		EMLSAT00000006477
		EMLSAT00000007315	Annotation: Catalase
		EMLSAT00000001580
		EMLSAT00000006695
		EMLSAT00000007931
		EMLSAT00000011276
		EMLSAT00000006726
		EMLSAT00000009119
		EMLSAT00000004979
		EMLSAT00000001477
		EMLSAT00000007039
		EMLSAT00000003465
		EMLSAT00000002002
		EMLSAT00000010379
		EMLSAT00000007537
		EMLSAT00000006774
		EMLSAT00000002159
		EMLSAT00000011030
		EMLSAT00000012547
		EMLSAT00000008891
		EMLSAT00000006199
		EMLSAT00000011448
		EMLSAT00000012860
		EMLSAT00000012248
		EMLSAT00000009355
		EMLSAT00000004411
		EMLSAT00000006284
		EMLSAT00000002328
		EMLSAT00000013056
		EMLSAT00000001574
		EMLSAT00000007779
		EMLSAT00000008766
		EMLSAT00000012954
		EMLSAT00000006080
		EMLSAT00000002786
		EMLSAT00000002432
		EMLSAT00000010636
		EMLSAT00000012524
		EMLSAT00000002409
		EMLSAT00000013018
		EMLSAT00000012096
		EMLSAT00000005544
		EMLSAT00000009095
		EMLSAT00000004231
		EMLSAT00000005190
		EMLSAT00000003789
		EMLSAT00000000358
		EMLSAT00000009318
		EMLSAT00000004214
		EMLSAT00000010177
		EMLSAT00000009142
		EMLSAT00000010441
		EMLSAT00000011591
		EMLSAT00000004288
		EMLSAT00000004443
		EMLSAT00000012053
		EMLSAT00000009284
		EMLSAT00000005414
		EMLSAT00000007128
		EMLSAT00000011556
		EMLSAT00000008570
		EMLSAT00000000478
		EMLSAT00000007218
		EMLSAT00000002513
		EMLSAT00000000706
		EMLSAT00000001699
		EMLSAT00000000957
		EMLSAT00000008639
		EMLSAT00000009802
		EMLSAT00000009473
		EMLSAT00000009629
		EMLSAT00000009646
		EMLSAT00000005172
		EMLSAT00000002629
		EMLSAT00000005129
		EMLSAT00000010523
		EMLSAT00000010985
		EMLSAT00000010105
		EMLSAT00000007385
		EMLSAT00000012231
		EMLSAT00000009813
		EMLSAT00000004748
		EMLSAT00000004900
		EMLSAT00000008487
		EMLSAT00000006066
		EMLSAT00000004259
		EMLSAT00000011609
		EMLSAT00000002641
		EMLSAT00000012309
		EMLSAT00000007516
		EMLSAT00000003501
		EMLSAT00000010720
		EMLSAT00000003720
		EMLSAT00000007410
		EMLSAT00000012615
		EMLSAT00000003677
		EMLSAT00000010468
		EMLSAT00000010724
		EMLSAT00000004852
		EMLSAT00000008021
		EMLSAT00000001662
		EMLSAT00000010635
		EMLSAT00000003730
		EMLSAT00000007491
		EMLSAT00000010615
		EMLSAT00000008655
		EMLSAT00000005107
		EMLSAT00000009217
		EMLSAT00000000947
		EMLSAT00000010380
		EMLSAT00000004074
		EMLSAT00000008174
		EMLSAT00000000095
		EMLSAT00000006886
		EMLSAT00000007764
		EMLSAT00000000044
		EMLSAT00000007157
		EMLSAT00000003039
		EMLSAT00000012544
		EMLSAT00000003487
		EMLSAT00000001677
		EMLSAT00000004429
		EMLSAT00000006729
		EMLSAT00000005676
		EMLSAT00000010709
		EMLSAT00000004863
		EMLSAT00000012214
		EMLSAT00000004974
		EMLSAT00000009422
		EMLSAT00000012865
		EMLSAT00000011950
		EMLSAT00000004155
		EMLSAT00000001532
		EMLSAT00000007057
		EMLSAT00000012566
		EMLSAT00000000148
		EMLSAT00000010050
		EMLSAT00000009616
		EMLSAT00000003665
		EMLSAT00000007851
		EMLSAT00000007817
		EMLSAT00000003072
		EMLSAT00000008945
		EMLSAT00000007983
		EMLSAT00000011974
		EMLSAT00000007332
		EMLSAT00000009141
		EMLSAT00000011007
		EMLSAT00000006801
		EMLSAT00000009869
		EMLSAT00000002560
		EMLSAT00000001041
		EMLSAT00000000768
		EMLSAT00000010106
		EMLSAT00000002769
		EMLSAT00000003659
		EMLSAT00000008506
		EMLSAT00000001528
		EMLSAT00000009693
		EMLSAT00000008553
		EMLSAT00000002014
		EMLSAT00000006082
		EMLSAT00000005902
		EMLSAT00000011041
		EMLSAT00000005605
		EMLSAT00000008069
		EMLSAT00000012721
		EMLSAT00000006615
		EMLSAT00000000454
		EMLSAT00000011706
		EMLSAT00000000368
		EMLSAT00000008596
		EMLSAT00000003844
		EMLSAT00000002970
		EMLSAT00000000255
		EMLSAT00000005271
		EMLSAT00000006438
		EMLSAT00000003945
		EMLSAT00000000162
		EMLSAT00000009178
		EMLSAT00000007177
		EMLSAT00000005584
		EMLSAT00000010602
		EMLSAT00000003589
		EMLSAT00000010125
		EMLSAT00000006042
		EMLSAT00000007473
		EMLSAT00000002086
		EMLSAT00000003103
		EMLSAT00000007056
		EMLSAT00000007804
		EMLSAT00000012542
		EMLSAT00000002903
		EMLSAT00000011324
		EMLSAT00000008418
		EMLSAT00000000249
		EMLSAT00000000167
		EMLSAT00000011015
		EMLSAT00000002308
		EMLSAT00000008108
		EMLSAT00000004773
		EMLSAT00000002831
		EMLSAT00000010066
		EMLSAT00000000723
		EMLSAT00000006020
		EMLSAT00000003685
		EMLSAT00000004474
		EMLSAT00000007767
		EMLSAT00000012473
		EMLSAT00000004273
		EMLSAT00000005372
		EMLSAT00000000885
		EMLSAT00000008366

## Sheet: Table S4
Table S4. Shared genes upregulated across all the resistant groups: 2013, P0 and F2
Lice group comparison	No. of shared genes	Gene name (ENSEMBL)	Comments
2013, P0 and F2	3	EMLSAT00000002584	Annotation: DNA-polymerase
		EMLSAT00000005947	Annotation: NA (unannotated)
		EMLSAT00000005972	Annotation: Nesprin-like
